# Supplementary material for: Proteomic profiling of skeletal and cardiac muscle in cancer cachexia: alterations in sarcomeric and mitochondrial protein expression
Source: Oncotarget. 2018 Apr 24;9(31):22001–22. doi: 10.18632/oncotarget.25146 (PMC5955146; doi:10.18632/oncotarget.25146)
Supplement: Supplementary file 2 [file oncotarget-09-22001-s002.xlsx]

## Sheet: Sheet1
			Supplementary Table 1: Gastrocnemius muscle full iTRAQ list
Unused	%Cov(95)	gi Accession	Name	Biological Replicate	Peptides (95%)	iTRAQ ratio	P value
8.35	15.1	6671519	adenylosuccinate synthetase isozyme 1 [Mus musculus]	BR5	5	1.16747	0.0437317
8.35	15.1	6671519	adenylosuccinate synthetase isozyme 1 [Mus musculus]	BR4	5	1.0501	0.680829
16.09	21.44	6671519	adenylosuccinate synthetase isozyme 1 [Mus musculus]	BR3	8	0.9916	0.96764
16.09	21.44	6671519	adenylosuccinate synthetase isozyme 1 [Mus musculus]	BR2	8	0.938137	0.565022
16.09	21.44	6671519	adenylosuccinate synthetase isozyme 1 [Mus musculus]	BR1	8	0.964282	0.915305
76.27	92.03	6671539	fructose-bisphosphate aldolase A isoform 2 [Mus musculus]	BR5	93	1.07092	0.728617
76.27	92.03	6671539	fructose-bisphosphate aldolase A isoform 2 [Mus musculus]	BR4	93	0.778991	0.198072
4.37	15.03	6671672	F-actin-capping protein subunit alpha-2 [Mus musculus]	BR3	3	0.760558	0.644166
4.37	15.03	6671672	F-actin-capping protein subunit alpha-2 [Mus musculus]	BR2	3	1.17443	0.627623
4.37	15.03	6671672	F-actin-capping protein subunit alpha-2 [Mus musculus]	BR1	3	1.3608	0.204114
9.14	30.12	6671746	cofilin-2 [Mus musculus]	BR5	6	1.15022	0.0534955
9.14	30.12	6671746	cofilin-2 [Mus musculus]	BR4	6	0.886958	0.0874022
14.12	59.04	6671746	cofilin-2 [Mus musculus]	BR3	10	0.953011	0.852965
14.12	59.04	6671746	cofilin-2 [Mus musculus]	BR2	10	1.09521	0.509432
14.12	59.04	6671746	cofilin-2 [Mus musculus]	BR1	10	1.06375	0.365582
70.83	80.58	6671762	creatine kinase M-type [Mus musculus]	BR5	148	1.04747	0.575803
70.83	80.58	6671762	creatine kinase M-type [Mus musculus]	BR4	148	0.849969	0.261055
85.21	93.18	6671762	creatine kinase M-type [Mus musculus]	BR3	176	0.96062	0.599352
85.21	93.18	6671762	creatine kinase M-type [Mus musculus]	BR2	176	0.877135	0.00299328
85.21	93.18	6671762	creatine kinase M-type [Mus musculus]	BR1	176	0.847519	0.0753791
8.71	10.17	6678083	alpha-1-antitrypsin 1-3 precursor [Mus musculus]	BR3	5	1.21515	0.142572
8.71	10.17	6678083	alpha-1-antitrypsin 1-3 precursor [Mus musculus]	BR2	5	0.878404	0.258432
8.71	10.17	6678083	alpha-1-antitrypsin 1-3 precursor [Mus musculus]	BR1	5	1.06993	0.50865
17.09	62.73	6678369	troponin C, slow skeletal and cardiac muscles [Mus musculus]	BR5	12	0.896963	0.396391
17.09	62.73	6678369	troponin C, slow skeletal and cardiac muscles [Mus musculus]	BR4	12	0.88062	0.288101
15.34	54.66	6678369	troponin C, slow skeletal and cardiac muscles [Mus musculus]	BR3	13	1.05646	0.844676
15.34	54.66	6678369	troponin C, slow skeletal and cardiac muscles [Mus musculus]	BR2	13	1.21314	0.0142045
15.34	54.66	6678369	troponin C, slow skeletal and cardiac muscles [Mus musculus]	BR1	13	1.2191	0.0774535
22.03	65	6678371	troponin C, skeletal muscle [Mus musculus]	BR5	31	1.08166	0.293591
22.03	65	6678371	troponin C, skeletal muscle [Mus musculus]	BR4	31	0.453717	4.99844e-06
27.09	65	6678371	troponin C, skeletal muscle [Mus musculus]	BR3	39	0.942252	0.470695
27.09	65	6678371	troponin C, skeletal muscle [Mus musculus]	BR2	39	0.999208	0.985144
27.09	65	6678371	troponin C, skeletal muscle [Mus musculus]	BR1	39	1.00247	0.975411
25.23	62.09	6678391	troponin I, fast skeletal muscle [Mus musculus]	BR5	21	1.18936	0.00490598
25.23	62.09	6678391	troponin I, fast skeletal muscle [Mus musculus]	BR4	21	0.596999	0.000162446
35.16	71.43	6678391	troponin I, fast skeletal muscle [Mus musculus]	BR3	56	1.02324	0.661597
35.16	71.43	6678391	troponin I, fast skeletal muscle [Mus musculus]	BR2	56	0.992872	0.838439
35.16	71.43	6678391	troponin I, fast skeletal muscle [Mus musculus]	BR1	56	1.0065	0.908585
19.72	48.82	6678393	troponin I, cardiac muscle [Mus musculus]	BR5	15	1.02025	0.873167
19.72	48.82	6678393	troponin I, cardiac muscle [Mus musculus]	BR4	15	0.915871	0.320034
4	15.7	6678437	translationally-controlled tumor protein [Mus musculus]	BR5	2	0.87254	0.422604
4	15.7	6678437	translationally-controlled tumor protein [Mus musculus]	BR4	2	1.04775	0.773266
4.02	15.7	6678437	translationally-controlled tumor protein [Mus musculus]	BR3	2	0.812774	0.717105
4.02	15.7	6678437	translationally-controlled tumor protein [Mus musculus]	BR2	2	0.970239	0.811555
4.02	15.7	6678437	translationally-controlled tumor protein [Mus musculus]	BR1	2	0.970908	0.815528
14.38	20.98	6678467	tubulin alpha-4A chain [Mus musculus]	BR5	7	0.633869	0.252912
14.38	20.98	6678467	tubulin alpha-4A chain [Mus musculus]	BR4	7	1.02298	0.884183
11.46	17.86	6678467	tubulin alpha-4A chain [Mus musculus]	BR3	6	0.636405	0.557909
11.46	17.86	6678467	tubulin alpha-4A chain [Mus musculus]	BR2	6	0.685407	0.200607
11.46	17.86	6678467	tubulin alpha-4A chain [Mus musculus]	BR1	6	0.936478	0.697861
24.96	48.8	6678674	L-lactate dehydrogenase B chain isoform 1 [Mus musculus]	BR5	17	1.0442	0.728271
24.96	48.8	6678674	L-lactate dehydrogenase B chain isoform 1 [Mus musculus]	BR4	17	1.11931	0.0586979
26.75	47.01	6678674	L-lactate dehydrogenase B chain isoform 1 [Mus musculus]	BR3	19	1.08052	0.751323
26.75	47.01	6678674	L-lactate dehydrogenase B chain isoform 1 [Mus musculus]	BR2	19	0.925043	0.192893
26.75	47.01	6678674	L-lactate dehydrogenase B chain isoform 1 [Mus musculus]	BR1	19	0.870792	0.129681
9.56	60	6678682	galectin-1 [Mus musculus]	BR5	7	1.07383	0.510173
9.56	60	6678682	galectin-1 [Mus musculus]	BR4	7	0.961528	0.807445
9.79	52.59	6678682	galectin-1 [Mus musculus]	BR3	6	0.964046	0.805576
9.79	52.59	6678682	galectin-1 [Mus musculus]	BR2	6	0.827922	0.0588379
9.79	52.59	6678682	galectin-1 [Mus musculus]	BR1	6	1.00633	0.932041
13.34	55.92	6679078	nucleoside diphosphate kinase B [Mus musculus]	BR5	9	0.937176	0.483079
13.34	55.92	6679078	nucleoside diphosphate kinase B [Mus musculus]	BR4	9	1.22427	0.00197205
9.98	55.92	6679078	nucleoside diphosphate kinase B [Mus musculus]	BR3	8	0.916261	0.158474
9.98	55.92	6679078	nucleoside diphosphate kinase B [Mus musculus]	BR2	8	0.799821	0.0139365
9.98	55.92	6679078	nucleoside diphosphate kinase B [Mus musculus]	BR1	8	0.75203	0.00189756
17.54	28.21	6679261	pyruvate dehydrogenase E1 component subunit alpha, somatic form, mitochondrial precursor [Mus musculus]	BR5	10	0.879949	0.00836521
17.54	28.21	6679261	pyruvate dehydrogenase E1 component subunit alpha, somatic form, mitochondrial precursor [Mus musculus]	BR4	10	0.940198	0.415928
12.9	20	6679261	pyruvate dehydrogenase E1 component subunit alpha, somatic form, mitochondrial precursor [Mus musculus]	BR3	9	1.01205	0.85454
12.9	20	6679261	pyruvate dehydrogenase E1 component subunit alpha, somatic form, mitochondrial precursor [Mus musculus]	BR2	9	0.900508	0.0972787
12.9	20	6679261	pyruvate dehydrogenase E1 component subunit alpha, somatic form, mitochondrial precursor [Mus musculus]	BR1	9	0.954273	0.425655
5.94	35.37	6679439	peptidyl-prolyl cis-trans isomerase A [Mus musculus]	BR5	5	0.931825	0.88831
5.94	35.37	6679439	peptidyl-prolyl cis-trans isomerase A [Mus musculus]	BR4	5	0.998318	0.98175
6.53	17.07	6679439	peptidyl-prolyl cis-trans isomerase A [Mus musculus]	BR3	4	1.02727	0.956489
6.53	17.07	6679439	peptidyl-prolyl cis-trans isomerase A [Mus musculus]	BR2	4	1.12991	0.277589
6.53	17.07	6679439	peptidyl-prolyl cis-trans isomerase A [Mus musculus]	BR1	4	0.909646	0.16425
8.05	15.56	6679567	polymerase I and transcript release factor [Mus musculus]	BR5	4	1.08192	0.6048
8.05	15.56	6679567	polymerase I and transcript release factor [Mus musculus]	BR4	4	0.85201	0.0560341
7.52	16.33	6679567	polymerase I and transcript release factor [Mus musculus]	BR3	5	1.16116	0.603519
7.52	16.33	6679567	polymerase I and transcript release factor [Mus musculus]	BR2	5	1.03549	0.792785
7.52	16.33	6679567	polymerase I and transcript release factor [Mus musculus]	BR1	5	1.1811	0.418478
2.02	5.366	6679587	ras-related protein Rab-1A [Mus musculus]	BR5	1	0.958537	0.764159
2.02	5.366	6679587	ras-related protein Rab-1A [Mus musculus]	BR4	1	1.03303	0.823995
80.91	71.66	6679651	beta-enolase [Mus musculus]	BR5	63	1.06069	0.514933
80.91	71.66	6679651	beta-enolase [Mus musculus]	BR4	63	0.826675	0.0390714
86.33	77.65	6679651	beta-enolase [Mus musculus]	BR3	82	0.998828	0.988729
86.33	77.65	6679651	beta-enolase [Mus musculus]	BR2	82	0.941944	0.0640789
86.33	77.65	6679651	beta-enolase [Mus musculus]	BR1	82	0.973193	0.659836
58.71	84.08	6679937	glyceraldehyde-3-phosphate dehydrogenase isoform 2 [Mus musculus]	BR5	78	0.969704	0.733271
58.71	84.08	6679937	glyceraldehyde-3-phosphate dehydrogenase isoform 2 [Mus musculus]	BR4	78	0.804065	0.0366373
65.9	81.68	6679937	glyceraldehyde-3-phosphate dehydrogenase isoform 2 [Mus musculus]	BR3	96	0.968941	0.569632
65.9	81.68	6679937	glyceraldehyde-3-phosphate dehydrogenase isoform 2 [Mus musculus]	BR2	96	0.887769	0.0350504
65.9	81.68	6679937	glyceraldehyde-3-phosphate dehydrogenase isoform 2 [Mus musculus]	BR1	96	0.934015	0.402539
1.69	1.971	6680027	glutamate dehydrogenase 1, mitochondrial precursor [Mus musculus]	BR5	1	0.74372	0.448302
1.69	1.971	6680027	glutamate dehydrogenase 1, mitochondrial precursor [Mus musculus]	BR4	1	1.45144	0.24376
4	17.43	6680121	glutathione S-transferase Mu 2 [Mus musculus]	BR5	3	1.22451	0.289326
4	17.43	6680121	glutathione S-transferase Mu 2 [Mus musculus]	BR4	3	0.666793	0.152283
11.97	66.67	6680309	10 kDa heat shock protein, mitochondrial [Mus musculus]	BR5	7	0.994218	0.930878
11.97	66.67	6680309	10 kDa heat shock protein, mitochondrial [Mus musculus]	BR4	7	1.0346	0.701734
4.95	29.41	6680309	10 kDa heat shock protein, mitochondrial [Mus musculus]	BR3	3	0.921999	0.352903
4.95	29.41	6680309	10 kDa heat shock protein, mitochondrial [Mus musculus]	BR2	3	0.909495	0.340836
4.95	29.41	6680309	10 kDa heat shock protein, mitochondrial [Mus musculus]	BR1	3	0.966653	0.788553
10.44	19.34	6680345	isocitrate dehydrogenase [NAD] subunit gamma 1, mitochondrial precursor [Mus musculus]	BR5	7	0.893456	0.560956
10.44	19.34	6680345	isocitrate dehydrogenase [NAD] subunit gamma 1, mitochondrial precursor [Mus musculus]	BR4	7	0.915149	0.172528
9.08	13.49	6680345	isocitrate dehydrogenase [NAD] subunit gamma 1, mitochondrial precursor [Mus musculus]	BR3	6	1.0715	0.871271
9.08	13.49	6680345	isocitrate dehydrogenase [NAD] subunit gamma 1, mitochondrial precursor [Mus musculus]	BR2	6	0.886155	0.076397
9.08	13.49	6680345	isocitrate dehydrogenase [NAD] subunit gamma 1, mitochondrial precursor [Mus musculus]	BR1	6	0.886203	0.32147
33.75	37.29	6680618	medium-chain specific acyl-CoA dehydrogenase, mitochondrial precursor [Mus musculus]	BR5	19	0.915635	0.244806
33.75	37.29	6680618	medium-chain specific acyl-CoA dehydrogenase, mitochondrial precursor [Mus musculus]	BR4	19	1.04137	0.416586
7.23	12.83	6680618	medium-chain specific acyl-CoA dehydrogenase, mitochondrial precursor [Mus musculus]	BR3	4	0.919524	0.824061
7.23	12.83	6680618	medium-chain specific acyl-CoA dehydrogenase, mitochondrial precursor [Mus musculus]	BR2	4	0.862523	0.0960924
7.23	12.83	6680618	medium-chain specific acyl-CoA dehydrogenase, mitochondrial precursor [Mus musculus]	BR1	4	0.964757	0.670377
11.71	28.79	6680690	thioredoxin-dependent peroxide reductase, mitochondrial precursor [Mus musculus]	BR5	8	0.990716	0.909295
11.71	28.79	6680690	thioredoxin-dependent peroxide reductase, mitochondrial precursor [Mus musculus]	BR4	8	1.00533	0.961211
9.34	20.23	6680690	thioredoxin-dependent peroxide reductase, mitochondrial precursor [Mus musculus]	BR3	5	1.11173	0.956607
9.34	20.23	6680690	thioredoxin-dependent peroxide reductase, mitochondrial precursor [Mus musculus]	BR2	5	0.766273	0.027842
9.34	20.23	6680690	thioredoxin-dependent peroxide reductase, mitochondrial precursor [Mus musculus]	BR1	5	0.898706	0.512788
71.57	55.88	6680748	ATP synthase subunit alpha, mitochondrial precursor [Mus musculus]	BR5	45	0.988019	0.718783
71.57	55.88	6680748	ATP synthase subunit alpha, mitochondrial precursor [Mus musculus]	BR4	45	1.08069	0.0661373
63.35	50.27	6680748	ATP synthase subunit alpha, mitochondrial precursor [Mus musculus]	BR3	44	1.04078	0.717344
63.35	50.27	6680748	ATP synthase subunit alpha, mitochondrial precursor [Mus musculus]	BR2	44	0.835138	0.000553061
63.35	50.27	6680748	ATP synthase subunit alpha, mitochondrial precursor [Mus musculus]	BR1	44	0.933428	0.185807
4.16	4.327	6680836	calreticulin precursor [Mus musculus]	BR5	2	0.972859	0.842502
4.16	4.327	6680836	calreticulin precursor [Mus musculus]	BR4	2	1.0003	0.998135
7.46	22.6	6680836	calreticulin precursor [Mus musculus]	BR3	5	0.955303	0.916866
7.46	22.6	6680836	calreticulin precursor [Mus musculus]	BR2	5	1.5931	0.0608162
7.46	22.6	6680836	calreticulin precursor [Mus musculus]	BR1	5	0.970108	0.70685
4	10.11	6680854	caveolin-1 isoform 1 [Mus musculus]	BR3	2	1.11495	0.4864
4	10.11	6680854	caveolin-1 isoform 1 [Mus musculus]	BR2	2	1.0443	0.744079
4	10.11	6680854	caveolin-1 isoform 1 [Mus musculus]	BR1	2	1.14583	0.413054
2.02	14.29	6680991	cytochrome c oxidase subunit 7C, mitochondrial precursor [Mus musculus]	BR5	2	1.03099	0.877322
2.02	14.29	6680991	cytochrome c oxidase subunit 7C, mitochondrial precursor [Mus musculus]	BR4	2	1.09488	0.685365
17.12	58.1	6681095	cytochrome c, somatic [Mus musculus]	BR5	11	1.11569	0.240494
17.12	58.1	6681095	cytochrome c, somatic [Mus musculus]	BR4	11	0.849756	0.157675
12.13	61.9	6681095	cytochrome c, somatic [Mus musculus]	BR3	9	0.964547	0.968063
12.13	61.9	6681095	cytochrome c, somatic [Mus musculus]	BR2	9	0.886097	0.176184
12.13	61.9	6681095	cytochrome c, somatic [Mus musculus]	BR1	9	1.01995	0.832459
6.12	48.28	6681137	acyl-CoA-binding protein isoform 2 [Mus musculus]	BR3	3	1.11311	0.36409
6.12	48.28	6681137	acyl-CoA-binding protein isoform 2 [Mus musculus]	BR2	3	0.981237	0.879551
6.12	48.28	6681137	acyl-CoA-binding protein isoform 2 [Mus musculus]	BR1	3	0.994942	0.960797
1.74	2.26	6681143	decorin preproprotein [Mus musculus]	BR5	1	1.15182	0.436724
1.74	2.26	6681143	decorin preproprotein [Mus musculus]	BR4	1	0.889369	0.609971
9.99	13.28	6681143	decorin preproprotein [Mus musculus]	BR3	5	0.841438	0.112251
9.99	13.28	6681143	decorin preproprotein [Mus musculus]	BR2	5	1.30872	0.0348891
9.99	13.28	6681143	decorin preproprotein [Mus musculus]	BR1	5	1.09947	0.446948
13.06	14.9	6681273	elongation factor 1-alpha 2 [Mus musculus]	BR5	7	0.885206	0.231627
13.06	14.9	6681273	elongation factor 1-alpha 2 [Mus musculus]	BR4	7	1.01421	0.89624
25.68	41.9	6681273	elongation factor 1-alpha 2 [Mus musculus]	BR3	15	1.01771	0.918075
25.68	41.9	6681273	elongation factor 1-alpha 2 [Mus musculus]	BR2	15	0.924017	0.178446
25.68	41.9	6681273	elongation factor 1-alpha 2 [Mus musculus]	BR1	15	1.02367	0.634429
4.16	48.53	6752954	actin, cytoplasmic 2 [Mus musculus]	BR5	39	0.930067	0.669305
4.16	48.53	6752954	actin, cytoplasmic 2 [Mus musculus]	BR4	39	1.03639	0.889722
8.01	60.27	6752954	actin, cytoplasmic 2 [Mus musculus]	BR3	86	1.14433	0.424853
8.01	60.27	6752954	actin, cytoplasmic 2 [Mus musculus]	BR2	86	1.32974	0.102197
8.01	60.27	6752954	actin, cytoplasmic 2 [Mus musculus]	BR1	86	1.19687	0.128107
4.9	7.514	6753036	aldehyde dehydrogenase, mitochondrial precursor [Mus musculus]	BR5	3	0.889608	0.828384
4.9	7.514	6753036	aldehyde dehydrogenase, mitochondrial precursor [Mus musculus]	BR4	3	1.14756	0.36935
2.15	4.082	6753050	myc box-dependent-interacting protein 1 isoform 1 [Mus musculus]	BR5	2	0.832256	0.536592
2.15	4.082	6753050	myc box-dependent-interacting protein 1 isoform 1 [Mus musculus]	BR4	2	1.18242	0.420856
4.57	9.718	6753060	annexin A5 [Mus musculus]	BR5	3	0.85642	0.137483
4.57	9.718	6753060	annexin A5 [Mus musculus]	BR4	3	1.07219	0.473254
4	8.482	6753098	probable C-_U-editing enzyme APOBEC-2 [Mus musculus]	BR5	2	0.722862	0.859202
4	8.482	6753098	probable C-_U-editing enzyme APOBEC-2 [Mus musculus]	BR4	2	0.810888	0.283429
12.14	29.46	6753098	probable C-_U-editing enzyme APOBEC-2 [Mus musculus]	BR3	6	1.07583	0.941053
12.14	29.46	6753098	probable C-_U-editing enzyme APOBEC-2 [Mus musculus]	BR2	6	1.0605	0.404129
12.14	29.46	6753098	probable C-_U-editing enzyme APOBEC-2 [Mus musculus]	BR1	6	0.88274	0.492966
10	48.99	6753244	calmodulin [Mus musculus]	BR5	7	1.14676	0.161031
10	48.99	6753244	calmodulin [Mus musculus]	BR4	7	0.963678	0.679094
8.1	41.61	6753244	calmodulin [Mus musculus]	BR3	6	0.920795	0.597068
8.1	41.61	6753244	calmodulin [Mus musculus]	BR2	6	0.97764	0.84919
8.1	41.61	6753244	calmodulin [Mus musculus]	BR1	6	0.887031	0.178488
3.77	5.122	6753556	cathepsin D precursor [Mus musculus]	BR5	2	1.37229	0.378477
3.77	5.122	6753556	cathepsin D precursor [Mus musculus]	BR4	2	0.614533	0.469182
18.09	66.92	6753810	fatty acid-binding protein, heart [Mus musculus]	BR5	26	0.977233	0.808149
18.09	66.92	6753810	fatty acid-binding protein, heart [Mus musculus]	BR4	26	0.891494	0.0420737
15.38	63.91	6753810	fatty acid-binding protein, heart [Mus musculus]	BR3	16	1.05158	0.811983
15.38	63.91	6753810	fatty acid-binding protein, heart [Mus musculus]	BR2	16	0.873964	0.0166449
15.38	63.91	6753810	fatty acid-binding protein, heart [Mus musculus]	BR1	16	0.959012	0.390816
17.52	28.65	6753966	glycerol-3-phosphate dehydrogenase [NAD(+)], cytoplasmic [Mus musculus]	BR5	10	0.992678	0.93244
17.52	28.65	6753966	glycerol-3-phosphate dehydrogenase [NAD(+)], cytoplasmic [Mus musculus]	BR4	10	0.978425	0.815071
25.53	48.14	6753966	glycerol-3-phosphate dehydrogenase [NAD(+)], cytoplasmic [Mus musculus]	BR3	15	0.915686	0.517161
25.53	48.14	6753966	glycerol-3-phosphate dehydrogenase [NAD(+)], cytoplasmic [Mus musculus]	BR2	15	0.933451	0.416974
25.53	48.14	6753966	glycerol-3-phosphate dehydrogenase [NAD(+)], cytoplasmic [Mus musculus]	BR1	15	0.841082	0.00356684
48.46	57.44	6754036	aspartate aminotransferase, mitochondrial [Mus musculus]	BR5	29	1.01187	0.801651
48.46	57.44	6754036	aspartate aminotransferase, mitochondrial [Mus musculus]	BR4	29	0.967978	0.53981
36.38	48.37	6754036	aspartate aminotransferase, mitochondrial [Mus musculus]	BR3	20	0.965108	0.905369
36.38	48.37	6754036	aspartate aminotransferase, mitochondrial [Mus musculus]	BR2	20	0.880968	0.0985483
36.38	48.37	6754036	aspartate aminotransferase, mitochondrial [Mus musculus]	BR1	20	0.93125	0.334819
8.54	26.15	6754084	glutathione S-transferase Mu 1 [Mus musculus]	BR5	5	1.34194	0.615211
8.54	26.15	6754084	glutathione S-transferase Mu 1 [Mus musculus]	BR4	5	0.844352	0.120342
2.54	12.09	6754208	high mobility group protein B1 [Mus musculus]	BR3	2	0.874921	0.947348
2.54	12.09	6754208	high mobility group protein B1 [Mus musculus]	BR2	2	1.16973	0.193881
2.54	12.09	6754208	high mobility group protein B1 [Mus musculus]	BR1	2	0.986526	0.954448
10.47	16.64	6754254	heat shock protein HSP 90-alpha [Mus musculus]	BR3	15	0.981444	0.951286
10.47	16.64	6754254	heat shock protein HSP 90-alpha [Mus musculus]	BR2	15	1.20256	0.0865028
10.47	16.64	6754254	heat shock protein HSP 90-alpha [Mus musculus]	BR1	15	1.30436	0.193405
42.72	57.53	6754524	L-lactate dehydrogenase A chain isoform 1 [Mus musculus]	BR5	34	1.02029	0.797351
42.72	57.53	6754524	L-lactate dehydrogenase A chain isoform 1 [Mus musculus]	BR4	34	0.878037	0.125145
48.34	75.9	6754524	L-lactate dehydrogenase A chain isoform 1 [Mus musculus]	BR3	39	0.991103	0.975179
48.34	75.9	6754524	L-lactate dehydrogenase A chain isoform 1 [Mus musculus]	BR2	39	0.897898	0.0304788
48.34	75.9	6754524	L-lactate dehydrogenase A chain isoform 1 [Mus musculus]	BR1	39	0.93663	0.300192
6.05	14.4	6754658	Golli-Mbp isoform 1 [Mus musculus]	BR3	3	0.926072	0.392358
6.05	14.4	6754658	Golli-Mbp isoform 1 [Mus musculus]	BR2	3	0.822362	0.0498715
6.05	14.4	6754658	Golli-Mbp isoform 1 [Mus musculus]	BR1	3	0.948644	0.731233
12.16	39.2	6754976	peroxiredoxin-1 [Mus musculus]	BR5	7	0.948021	0.789019
12.16	39.2	6754976	peroxiredoxin-1 [Mus musculus]	BR4	7	1.02746	0.798474
10.03	38.19	6754976	peroxiredoxin-1 [Mus musculus]	BR3	8	0.816067	0.850853
10.03	38.19	6754976	peroxiredoxin-1 [Mus musculus]	BR2	8	0.943455	0.413565
10.03	38.19	6754976	peroxiredoxin-1 [Mus musculus]	BR1	8	1.10579	0.298893
3.4	17.86	6755040	profilin-1 [Mus musculus]	BR5	2	0.85053	0.356885
3.4	17.86	6755040	profilin-1 [Mus musculus]	BR4	2	0.971812	0.917306
22	49.52	6755114	peroxiredoxin-5, mitochondrial precursor [Mus musculus]	BR5	11	0.817524	0.371817
22	49.52	6755114	peroxiredoxin-5, mitochondrial precursor [Mus musculus]	BR4	11	1.06335	0.331476
9.3	27.14	6755114	peroxiredoxin-5, mitochondrial precursor [Mus musculus]	BR3	6	0.930756	0.955397
9.3	27.14	6755114	peroxiredoxin-5, mitochondrial precursor [Mus musculus]	BR2	6	1.02691	0.896235
9.3	27.14	6755114	peroxiredoxin-5, mitochondrial precursor [Mus musculus]	BR1	6	0.85272	0.0844271
3.66	13.65	6755212	proteasome activator complex subunit 1 [Mus musculus]	BR3	2	0.810234	0.341454
3.66	13.65	6755212	proteasome activator complex subunit 1 [Mus musculus]	BR2	2	0.889613	0.919065
3.66	13.65	6755212	proteasome activator complex subunit 1 [Mus musculus]	BR1	2	0.567337	0.161542
119.92	71.97	6755256	glycogen phosphorylase, muscle form [Mus musculus]	BR5	106	0.906198	0.19774
119.92	71.97	6755256	glycogen phosphorylase, muscle form [Mus musculus]	BR4	106	0.956319	0.490211
138.32	68.17	6755256	glycogen phosphorylase, muscle form [Mus musculus]	BR3	103	0.921071	0.362584
138.32	68.17	6755256	glycogen phosphorylase, muscle form [Mus musculus]	BR2	103	0.83969	1.71509e-08
138.32	68.17	6755256	glycogen phosphorylase, muscle form [Mus musculus]	BR1	103	0.863393	9.36588e-05
4.28	19.15	6755386	protein S100-A1 [Mus musculus]	BR5	2	0.938322	0.953176
4.28	19.15	6755386	protein S100-A1 [Mus musculus]	BR4	2	1.08863	0.609872
4	19.05	6755911	thioredoxin [Mus musculus]	BR3	2	0.822156	0.348113
4	19.05	6755911	thioredoxin [Mus musculus]	BR2	2	0.884077	0.486325
4	19.05	6755911	thioredoxin [Mus musculus]	BR1	2	1.00741	0.959791
9.59	20.85	6755963	voltage-dependent anion-selective channel protein 1 [Mus musculus]	BR5	5	0.715843	0.0416018
9.59	20.85	6755963	voltage-dependent anion-selective channel protein 1 [Mus musculus]	BR4	5	1.0324	0.762218
18.25	44.17	6755963	voltage-dependent anion-selective channel protein 1 [Mus musculus]	BR3	9	0.827875	0.859538
18.25	44.17	6755963	voltage-dependent anion-selective channel protein 1 [Mus musculus]	BR2	9	0.974248	0.811118
18.25	44.17	6755963	voltage-dependent anion-selective channel protein 1 [Mus musculus]	BR1	9	1.21574	0.0821857
3.92	6.102	6755965	voltage-dependent anion-selective channel protein 2 [Mus musculus]	BR5	2	0.818438	0.316629
3.92	6.102	6755965	voltage-dependent anion-selective channel protein 2 [Mus musculus]	BR4	2	1.39086	0.411943
5.38	10.85	6755965	voltage-dependent anion-selective channel protein 2 [Mus musculus]	BR3	3	1.11158	0.966086
5.38	10.85	6755965	voltage-dependent anion-selective channel protein 2 [Mus musculus]	BR2	3	1.06794	0.872643
5.38	10.85	6755965	voltage-dependent anion-selective channel protein 2 [Mus musculus]	BR1	3	1.14241	0.353121
4.6	16.25	6755967	voltage-dependent anion-selective channel protein 3 isoform 2 [Mus musculus]	BR3	4	1.10454	0.579683
4.6	16.25	6755967	voltage-dependent anion-selective channel protein 3 isoform 2 [Mus musculus]	BR2	4	0.858146	0.239842
4.6	16.25	6755967	voltage-dependent anion-selective channel protein 3 isoform 2 [Mus musculus]	BR1	4	0.951826	0.849055
2.8	2.805	6755995	WD repeat-containing protein 1 [Mus musculus]	BR5	2	1.07978	0.584454
2.8	2.805	6755995	WD repeat-containing protein 1 [Mus musculus]	BR4	2	0.961719	0.836783
32.62	36.87	6806903	sarcoplasmic/endoplasmic reticulum calcium ATPase 2 isoform a [Mus musculus]	BR5	38	0.867472	0.252388
32.62	36.87	6806903	sarcoplasmic/endoplasmic reticulum calcium ATPase 2 isoform a [Mus musculus]	BR4	38	1.02801	0.67593
11.24	24.15	6806903	sarcoplasmic/endoplasmic reticulum calcium ATPase 2 isoform a [Mus musculus]	BR3	42	0.852459	0.716748
11.24	24.15	6806903	sarcoplasmic/endoplasmic reticulum calcium ATPase 2 isoform a [Mus musculus]	BR2	42	1.05374	0.743863
11.24	24.15	6806903	sarcoplasmic/endoplasmic reticulum calcium ATPase 2 isoform a [Mus musculus]	BR1	42	1.15572	0.454337
2	29.05	7106439	tubulin beta-5 chain [Mus musculus]	BR3	21	1.43989	0.169321
2	29.05	7106439	tubulin beta-5 chain [Mus musculus]	BR2	21	1.19796	0.434787
2	29.05	7106439	tubulin beta-5 chain [Mus musculus]	BR1	21	1.17074	0.356513
90.83	50.89	7304855	alpha-actinin-3 [Mus musculus]	BR5	46	0.993568	0.900537
90.83	50.89	7304855	alpha-actinin-3 [Mus musculus]	BR4	46	0.895186	0.0384827
113.6	60.67	7304855	alpha-actinin-3 [Mus musculus]	BR3	66	1.14607	0.170034
113.6	60.67	7304855	alpha-actinin-3 [Mus musculus]	BR2	66	1.18962	1.1442e-09
113.6	60.67	7304855	alpha-actinin-3 [Mus musculus]	BR1	66	1.02667	0.494869
3.87	10.43	7304875	alpha-2-HS-glycoprotein isoform 1 precursor [Mus musculus]	BR5	3	1.20039	0.395586
3.87	10.43	7304875	alpha-2-HS-glycoprotein isoform 1 precursor [Mus musculus]	BR4	3	1.17469	0.318763
6.88	29.38	7304987	cysteine and glycine-rich protein 3 [Mus musculus]	BR5	5	0.982148	0.888676
6.88	29.38	7304987	cysteine and glycine-rich protein 3 [Mus musculus]	BR4	5	0.91123	0.447692
5.09	21.65	7304987	cysteine and glycine-rich protein 3 [Mus musculus]	BR3	3	0.845113	0.452864
5.09	21.65	7304987	cysteine and glycine-rich protein 3 [Mus musculus]	BR2	3	1.02298	0.739247
5.09	21.65	7304987	cysteine and glycine-rich protein 3 [Mus musculus]	BR1	3	0.959777	0.828845
5.38	10.21	7305121	glycogenin-1 [Mus musculus]	BR3	4	0.717125	0.402416
5.38	10.21	7305121	glycogenin-1 [Mus musculus]	BR2	4	1.07259	0.594097
5.38	10.21	7305121	glycogenin-1 [Mus musculus]	BR1	4	0.85245	0.590422
6.36	25.74	7305139	histone H3.2 [Mus musculus]	BR3	5	1.3869	0.649365
6.36	25.74	7305139	histone H3.2 [Mus musculus]	BR2	5	1.01059	0.918787
6.36	25.74	7305139	histone H3.2 [Mus musculus]	BR1	5	1.17496	0.0528124
3.39	1.527	7305143	hexokinase-2 [Mus musculus]	BR5	2	0.636713	0.355667
3.39	1.527	7305143	hexokinase-2 [Mus musculus]	BR4	2	0.980007	0.872517
2.39	2.617	7305143	hexokinase-2 [Mus musculus]	BR3	2	0.887343	0.761366
2.39	2.617	7305143	hexokinase-2 [Mus musculus]	BR2	2	0.882702	0.450136
2.39	2.617	7305143	hexokinase-2 [Mus musculus]	BR1	2	1.00814	0.956837
4.05	14.02	7657558	SH3 domain-binding glutamic acid-rich protein [Mus musculus]	BR5	2	0.936999	0.81465
4.05	14.02	7657558	SH3 domain-binding glutamic acid-rich protein [Mus musculus]	BR4	2	0.95334	0.730038
6.34	11.01	7710104	tropomodulin-4 [Mus musculus]	BR3	4	1.16175	0.283011
6.34	11.01	7710104	tropomodulin-4 [Mus musculus]	BR2	4	1.01342	0.873538
6.34	11.01	7710104	tropomodulin-4 [Mus musculus]	BR1	4	0.962061	0.65247
6.31	51.85	7949005	ATP synthase-coupling factor 6, mitochondrial precursor [Mus musculus]	BR5	6	0.81303	0.554998
6.31	51.85	7949005	ATP synthase-coupling factor 6, mitochondrial precursor [Mus musculus]	BR4	6	0.947059	0.575974
6.38	51.85	7949005	ATP synthase-coupling factor 6, mitochondrial precursor [Mus musculus]	BR3	5	0.939776	0.973307
6.38	51.85	7949005	ATP synthase-coupling factor 6, mitochondrial precursor [Mus musculus]	BR2	5	0.957437	0.730349
6.38	51.85	7949005	ATP synthase-coupling factor 6, mitochondrial precursor [Mus musculus]	BR1	5	1.02503	0.828477
5.21	11.01	7949037	delta(3,5)-Delta(2,4)-dienoyl-CoA isomerase, mitochondrial precursor [Mus musculus]	BR5	3	1.19471	0.469423
5.21	11.01	7949037	delta(3,5)-Delta(2,4)-dienoyl-CoA isomerase, mitochondrial precursor [Mus musculus]	BR4	3	1.11641	0.450729
44.94	95.27	7949078	myosin regulatory light chain 2, skeletal muscle isoform [Mus musculus]	BR5	63	0.992178	0.835825
44.94	95.27	7949078	myosin regulatory light chain 2, skeletal muscle isoform [Mus musculus]	BR4	63	0.821438	0.10753
53.27	95.27	7949078	myosin regulatory light chain 2, skeletal muscle isoform [Mus musculus]	BR3	114	0.816067	0.254831
53.27	95.27	7949078	myosin regulatory light chain 2, skeletal muscle isoform [Mus musculus]	BR2	114	0.894651	0.0348337
53.27	95.27	7949078	myosin regulatory light chain 2, skeletal muscle isoform [Mus musculus]	BR1	114	0.828366	0.137045
7.3	16.71	8850219	haptoglobin precursor [Mus musculus]	BR5	6	1.78861	0.00059509
7.3	16.71	8850219	haptoglobin precursor [Mus musculus]	BR4	6	1.03127	0.591844
40.17	63.64	9256624	phosphoglycerate mutase 2 [Mus musculus]	BR5	36	1.07679	0.182652
40.17	63.64	9256624	phosphoglycerate mutase 2 [Mus musculus]	BR4	36	0.805369	0.00146912
42.99	75.89	9256624	phosphoglycerate mutase 2 [Mus musculus]	BR3	39	1.06885	0.296283
42.99	75.89	9256624	phosphoglycerate mutase 2 [Mus musculus]	BR2	39	0.935761	0.0907845
42.99	75.89	9256624	phosphoglycerate mutase 2 [Mus musculus]	BR1	39	1.07394	0.337898
11.87	18.4	9789985	isovaleryl-CoA dehydrogenase, mitochondrial precursor [Mus musculus]	BR5	7	0.968597	0.629047
11.87	18.4	9789985	isovaleryl-CoA dehydrogenase, mitochondrial precursor [Mus musculus]	BR4	7	1.14396	0.264222
2	4.673	9790069	spliceosome RNA helicase Ddx39b [Mus musculus]	BR3	1	1.08944	0.831002
2	4.673	9790069	spliceosome RNA helicase Ddx39b [Mus musculus]	BR2	1	1.10831	0.550377
2	4.673	9790069	spliceosome RNA helicase Ddx39b [Mus musculus]	BR1	1	1.07546	0.901576
2.64	18.4	9845257	histone H1.2 [Mus musculus]	BR3	5	1.46395	0.212306
2.64	18.4	9845257	histone H1.2 [Mus musculus]	BR2	5	1.04654	0.726385
2.64	18.4	9845257	histone H1.2 [Mus musculus]	BR1	5	1.00147	0.993956
10.46	46.09	9845265	ubiquitin-60S ribosomal protein L40 [Mus musculus]	BR5	6	1.15973	0.150919
10.46	46.09	9845265	ubiquitin-60S ribosomal protein L40 [Mus musculus]	BR4	6	0.973605	0.629477
5.96	8.537	9910130	ankyrin repeat domain-containing protein 2 [Mus musculus]	BR3	3	0.900676	0.347833
5.96	8.537	9910130	ankyrin repeat domain-containing protein 2 [Mus musculus]	BR2	3	0.800022	0.310651
5.96	8.537	9910130	ankyrin repeat domain-containing protein 2 [Mus musculus]	BR1	3	0.865582	0.23239
4.78	21.43	10092608	glutathione S-transferase P 1 [Mus musculus]	BR3	3	1.00693	0.986783
4.78	21.43	10092608	glutathione S-transferase P 1 [Mus musculus]	BR2	3	1.14405	0.47932
4.78	21.43	10092608	glutathione S-transferase P 1 [Mus musculus]	BR1	3	1.12772	0.586976
2.19	25	10181184	ATP synthase subunit f, mitochondrial [Mus musculus]	BR3	4	0.884667	0.929415
2.19	25	10181184	ATP synthase subunit f, mitochondrial [Mus musculus]	BR2	4	0.629751	0.220545
2.19	25	10181184	ATP synthase subunit f, mitochondrial [Mus musculus]	BR1	4	0.598411	0.125911
4.02	6.383	10946680	fibromodulin precursor [Mus musculus]	BR5	2	1.17125	0.452353
4.02	6.383	10946680	fibromodulin precursor [Mus musculus]	BR4	2	1.30144	0.234024
3.42	8.245	10946680	fibromodulin precursor [Mus musculus]	BR3	3	1.00924	0.927161
3.42	8.245	10946680	fibromodulin precursor [Mus musculus]	BR2	3	1.5269	0.11216
3.42	8.245	10946680	fibromodulin precursor [Mus musculus]	BR1	3	1.55237	0.0799424
12.45	27.65	10946916	myozenin-2 [Mus musculus]	BR5	7	0.949048	0.91855
12.45	27.65	10946916	myozenin-2 [Mus musculus]	BR4	7	0.952234	0.522652
13.4	31.44	10946916	myozenin-2 [Mus musculus]	BR3	8	1.00021	1
13.4	31.44	10946916	myozenin-2 [Mus musculus]	BR2	8	1.01842	0.789878
13.4	31.44	10946916	myozenin-2 [Mus musculus]	BR1	8	1.05244	0.765526
20.63	56.08	10946924	myozenin-1 [Mus musculus]	BR5	11	1.0969	0.223576
20.63	56.08	10946924	myozenin-1 [Mus musculus]	BR4	11	0.778669	0.00792623
27.27	69.93	10946924	myozenin-1 [Mus musculus]	BR3	20	0.94351	0.688467
27.27	69.93	10946924	myozenin-1 [Mus musculus]	BR2	20	0.921371	0.0957658
27.27	69.93	10946924	myozenin-1 [Mus musculus]	BR1	20	0.957014	0.442424
27.66	72.18	11875203	tropomyosin beta chain isoform Tpm2.2st [Mus musculus]	BR5	49	1.26847	7.61009e-05
27.66	72.18	11875203	tropomyosin beta chain isoform Tpm2.2st [Mus musculus]	BR4	49	0.740167	8.98864e-06
123.22	92.61	11875203	tropomyosin beta chain isoform Tpm2.2st [Mus musculus]	BR3	116	1.13588	0.00018361
123.22	92.61	11875203	tropomyosin beta chain isoform Tpm2.2st [Mus musculus]	BR2	116	0.969019	0.212474
123.22	92.61	11875203	tropomyosin beta chain isoform Tpm2.2st [Mus musculus]	BR1	116	1.05674	0.122428
3.35	13.19	12963633	NADH dehydrogenase [ubiquinone] 1 alpha subcomplex subunit 13 [Mus musculus]	BR3	2	0.861876	0.374228
3.35	13.19	12963633	NADH dehydrogenase [ubiquinone] 1 alpha subcomplex subunit 13 [Mus musculus]	BR2	2	1.10883	0.665182
3.35	13.19	12963633	NADH dehydrogenase [ubiquinone] 1 alpha subcomplex subunit 13 [Mus musculus]	BR1	2	1.09994	0.619091
5.19	16.3	12963697	acylpyruvase FAHD1, mitochondrial [Mus musculus]	BR5	3	1.01131	0.987
5.19	16.3	12963697	acylpyruvase FAHD1, mitochondrial [Mus musculus]	BR4	3	0.729875	0.442506
4.34	5.352	13195624	NADH dehydrogenase [ubiquinone] 1 alpha subcomplex subunit 10, mitochondrial precursor [Mus musculus]	BR5	2	0.891546	0.481299
4.34	5.352	13195624	NADH dehydrogenase [ubiquinone] 1 alpha subcomplex subunit 10, mitochondrial precursor [Mus musculus]	BR4	2	1.16843	0.298896
2.01	15.38	13195646	cysteine-rich protein 2 [Mus musculus]	BR5	1	0.929957	0.599828
2.01	15.38	13195646	cysteine-rich protein 2 [Mus musculus]	BR4	1	1.07509	0.599627
4.31	14.77	13385006	cytochrome c1, heme protein, mitochondrial [Mus musculus]	BR5	5	1.12772	0.601142
4.31	14.77	13385006	cytochrome c1, heme protein, mitochondrial [Mus musculus]	BR4	5	0.884217	0.397124
9.65	17.85	13385006	cytochrome c1, heme protein, mitochondrial [Mus musculus]	BR3	7	1.12008	0.804966
9.65	17.85	13385006	cytochrome c1, heme protein, mitochondrial [Mus musculus]	BR2	7	0.902945	0.267781
9.65	17.85	13385006	cytochrome c1, heme protein, mitochondrial [Mus musculus]	BR1	7	0.889615	0.11443
12.72	70.93	13385090	cytochrome c oxidase subunit 6B1 [Mus musculus]	BR5	10	0.879666	0.526894
12.72	70.93	13385090	cytochrome c oxidase subunit 6B1 [Mus musculus]	BR4	10	0.90882	0.446974
3.5	20.93	13385090	cytochrome c oxidase subunit 6B1 [Mus musculus]	BR3	3	0.973828	0.967616
3.5	20.93	13385090	cytochrome c oxidase subunit 6B1 [Mus musculus]	BR2	3	0.847724	0.0410088
3.5	20.93	13385090	cytochrome c oxidase subunit 6B1 [Mus musculus]	BR1	3	1.04264	0.742358
5.63	19.71	13385168	cytochrome b-c1 complex subunit Rieske, mitochondrial [Mus musculus]	BR5	3	0.869942	0.357901
5.63	19.71	13385168	cytochrome b-c1 complex subunit Rieske, mitochondrial [Mus musculus]	BR4	3	0.998889	0.994965
6.88	25.91	13385168	cytochrome b-c1 complex subunit Rieske, mitochondrial [Mus musculus]	BR3	5	1.10981	0.178472
6.88	25.91	13385168	cytochrome b-c1 complex subunit Rieske, mitochondrial [Mus musculus]	BR2	5	0.903339	0.329822
6.88	25.91	13385168	cytochrome b-c1 complex subunit Rieske, mitochondrial [Mus musculus]	BR1	5	0.978187	0.724317
4	15.71	13385260	acyl-coenzyme A thioesterase 13 [Mus musculus]	BR5	2	0.854566	0.418414
4	15.71	13385260	acyl-coenzyme A thioesterase 13 [Mus musculus]	BR4	2	1.1428	0.425071
4.55	30.77	13385484	ATP synthase subunit epsilon, mitochondrial [Mus musculus]	BR5	2	0.88613	0.130006
4.55	30.77	13385484	ATP synthase subunit epsilon, mitochondrial [Mus musculus]	BR4	2	0.958987	0.750179
5.64	44.23	13385484	ATP synthase subunit epsilon, mitochondrial [Mus musculus]	BR3	3	0.979279	0.910132
5.64	44.23	13385484	ATP synthase subunit epsilon, mitochondrial [Mus musculus]	BR2	3	1.07129	0.457003
5.64	44.23	13385484	ATP synthase subunit epsilon, mitochondrial [Mus musculus]	BR1	3	1.0412	0.624618
1.8	14.5	13385492	NADH dehydrogenase [ubiquinone] 1 alpha subcomplex subunit 6 [Mus musculus]	BR3	2	0.943126	0.82305
1.8	14.5	13385492	NADH dehydrogenase [ubiquinone] 1 alpha subcomplex subunit 6 [Mus musculus]	BR2	2	1.05506	0.525327
1.8	14.5	13385492	NADH dehydrogenase [ubiquinone] 1 alpha subcomplex subunit 6 [Mus musculus]	BR1	2	1.02835	0.925778
10.78	26.57	13385680	2,4-dienoyl-CoA reductase, mitochondrial precursor [Mus musculus]	BR5	7	0.93326	0.73341
10.78	26.57	13385680	2,4-dienoyl-CoA reductase, mitochondrial precursor [Mus musculus]	BR4	7	1.17678	0.518908
6.07	32.43	13385726	cytochrome b-c1 complex subunit 7 [Mus musculus]	BR5	4	1.01284	0.856558
6.07	32.43	13385726	cytochrome b-c1 complex subunit 7 [Mus musculus]	BR4	4	0.956602	0.658982
6.98	35.14	13385726	cytochrome b-c1 complex subunit 7 [Mus musculus]	BR3	4	1.11764	0.208002
6.98	35.14	13385726	cytochrome b-c1 complex subunit 7 [Mus musculus]	BR2	4	1.02456	0.734229
6.98	35.14	13385726	cytochrome b-c1 complex subunit 7 [Mus musculus]	BR1	4	0.985927	0.843803
29.08	31.9	13385942	citrate synthase, mitochondrial precursor [Mus musculus]	BR5	18	0.949347	0.471487
29.08	31.9	13385942	citrate synthase, mitochondrial precursor [Mus musculus]	BR4	18	1.01799	0.630738
20.33	23.28	13385942	citrate synthase, mitochondrial precursor [Mus musculus]	BR3	14	0.984572	0.930517
20.33	23.28	13385942	citrate synthase, mitochondrial precursor [Mus musculus]	BR2	14	0.789827	0.00169574
20.33	23.28	13385942	citrate synthase, mitochondrial precursor [Mus musculus]	BR1	14	0.895737	0.112259
5.74	8.676	13430890	histone H1.4 [Mus musculus]	BR5	3	1.08408	0.487018
5.74	8.676	13430890	histone H1.4 [Mus musculus]	BR4	3	1.21378	0.07998
9.35	21	13430890	histone H1.4 [Mus musculus]	BR3	6	1.17183	0.536043
9.35	21	13430890	histone H1.4 [Mus musculus]	BR2	6	0.992077	0.919656
9.35	21	13430890	histone H1.4 [Mus musculus]	BR1	6	1.08892	0.711247
13.38	53.79	14149635	fatty acid-binding protein, adipocyte [Mus musculus]	BR5	10	1.08891	0.318599
13.38	53.79	14149635	fatty acid-binding protein, adipocyte [Mus musculus]	BR4	10	0.920227	0.183652
12.87	52.27	14149635	fatty acid-binding protein, adipocyte [Mus musculus]	BR3	10	1.02628	0.972608
12.87	52.27	14149635	fatty acid-binding protein, adipocyte [Mus musculus]	BR2	10	1.04364	0.398896
12.87	52.27	14149635	fatty acid-binding protein, adipocyte [Mus musculus]	BR1	10	0.982011	0.773993
2.01	77.45	14192922	actin, alpha cardiac muscle 1 [Mus musculus]	BR3	192	1.68726	0.0620375
2.01	77.45	14192922	actin, alpha cardiac muscle 1 [Mus musculus]	BR2	192	1.79635	0.0187202
2.01	77.45	14192922	actin, alpha cardiac muscle 1 [Mus musculus]	BR1	192	1.51325	0.113814
2.76	19.74	16716343	cytochrome c oxidase subunit 6C [Mus musculus]	BR3	2	1.15789	0.909071
2.76	19.74	16716343	cytochrome c oxidase subunit 6C [Mus musculus]	BR2	2	1.16419	0.687802
2.76	19.74	16716343	cytochrome c oxidase subunit 6C [Mus musculus]	BR1	2	1.22335	0.299479
7.23	8.944	18034773	acetyl-coenzyme A synthetase 2-like, mitochondrial precursor [Mus musculus]	BR5	5	0.85209	0.0675547
7.23	8.944	18034773	acetyl-coenzyme A synthetase 2-like, mitochondrial precursor [Mus musculus]	BR4	5	0.971589	0.864669
90.09	57.44	18079339	aconitate hydratase, mitochondrial precursor [Mus musculus]	BR5	63	0.904563	0.0541067
90.09	57.44	18079339	aconitate hydratase, mitochondrial precursor [Mus musculus]	BR4	63	1.0004	0.991892
63.56	45.13	18079339	aconitate hydratase, mitochondrial precursor [Mus musculus]	BR3	35	0.99979	0.998429
63.56	45.13	18079339	aconitate hydratase, mitochondrial precursor [Mus musculus]	BR2	35	0.881974	0.000380784
63.56	45.13	18079339	aconitate hydratase, mitochondrial precursor [Mus musculus]	BR1	35	0.882258	0.000495059
19.99	33.43	18152793	pyruvate dehydrogenase E1 component subunit beta, mitochondrial precursor [Mus musculus]	BR5	11	0.984617	0.794307
19.99	33.43	18152793	pyruvate dehydrogenase E1 component subunit beta, mitochondrial precursor [Mus musculus]	BR4	11	0.88518	0.237498
14.03	23.68	18152793	pyruvate dehydrogenase E1 component subunit beta, mitochondrial precursor [Mus musculus]	BR3	9	1.00494	0.99685
14.03	23.68	18152793	pyruvate dehydrogenase E1 component subunit beta, mitochondrial precursor [Mus musculus]	BR2	9	0.749113	0.359907
14.03	23.68	18152793	pyruvate dehydrogenase E1 component subunit beta, mitochondrial precursor [Mus musculus]	BR1	9	0.841281	0.269615
30.95	48.36	18250284	isocitrate dehydrogenase [NAD] subunit alpha, mitochondrial precursor [Mus musculus]	BR5	19	1.02531	0.539927
30.95	48.36	18250284	isocitrate dehydrogenase [NAD] subunit alpha, mitochondrial precursor [Mus musculus]	BR4	19	0.930689	0.110253
23.33	39.34	18250284	isocitrate dehydrogenase [NAD] subunit alpha, mitochondrial precursor [Mus musculus]	BR3	15	0.94965	0.820773
23.33	39.34	18250284	isocitrate dehydrogenase [NAD] subunit alpha, mitochondrial precursor [Mus musculus]	BR2	15	0.844044	0.0039527
23.33	39.34	18250284	isocitrate dehydrogenase [NAD] subunit alpha, mitochondrial precursor [Mus musculus]	BR1	15	0.922774	0.165561
14.52	22.69	18266680	succinyl-CoA:3-ketoacid coenzyme A transferase 1, mitochondrial precursor [Mus musculus]	BR5	8	0.986736	0.925553
14.52	22.69	18266680	succinyl-CoA:3-ketoacid coenzyme A transferase 1, mitochondrial precursor [Mus musculus]	BR4	8	1.03327	0.754987
9.46	13.54	18700024	isocitrate dehydrogenase 3, beta subunit [Mus musculus]	BR3	5	1.05163	0.73511
9.46	13.54	18700024	isocitrate dehydrogenase 3, beta subunit [Mus musculus]	BR2	5	0.819474	0.0201327
9.46	13.54	18700024	isocitrate dehydrogenase 3, beta subunit [Mus musculus]	BR1	5	0.866792	0.229024
204.45	67.6	18859641	myosin-7 [Mus musculus]	BR3	348	1.09453	0.177819
204.45	67.6	18859641	myosin-7 [Mus musculus]	BR2	348	1.1764	7.3066e-09
204.45	67.6	18859641	myosin-7 [Mus musculus]	BR1	348	1.11145	0.000178559
2.64	4.31	19526814	NADH dehydrogenase [ubiquinone] flavoprotein 1, mitochondrial precursor [Mus musculus]	BR5	1	0.743071	0.0442923
2.64	4.31	19526814	NADH dehydrogenase [ubiquinone] flavoprotein 1, mitochondrial precursor [Mus musculus]	BR4	1	0.919068	0.465905
7.91	10.78	19526814	NADH dehydrogenase [ubiquinone] flavoprotein 1, mitochondrial precursor [Mus musculus]	BR3	4	0.80003	0.666273
7.91	10.78	19526814	NADH dehydrogenase [ubiquinone] flavoprotein 1, mitochondrial precursor [Mus musculus]	BR2	4	0.926481	0.550917
7.91	10.78	19526814	NADH dehydrogenase [ubiquinone] flavoprotein 1, mitochondrial precursor [Mus musculus]	BR1	4	1.18662	0.129711
2.71	4.358	19527078	fibrinogen gamma chain precursor [Mus musculus]	BR5	2	1.49587	0.131254
2.71	4.358	19527078	fibrinogen gamma chain precursor [Mus musculus]	BR4	2	0.939643	0.813948
2.55	22.22	19527228	CDGSH iron-sulfur domain-containing protein 1 [Mus musculus]	BR3	2	0.958596	0.74395
2.55	22.22	19527228	CDGSH iron-sulfur domain-containing protein 1 [Mus musculus]	BR2	2	1.19863	0.711805
2.55	22.22	19527228	CDGSH iron-sulfur domain-containing protein 1 [Mus musculus]	BR1	2	0.963582	0.901825
14.54	19.63	19527258	methylmalonate-semialdehyde dehydrogenase [acylating], mitochondrial precursor [Mus musculus]	BR5	8	0.956881	0.632431
14.54	19.63	19527258	methylmalonate-semialdehyde dehydrogenase [acylating], mitochondrial precursor [Mus musculus]	BR4	8	1.19643	0.193482
2	5.535	19527388	ubiquitin thioesterase OTUB1 [Mus musculus]	BR3	1	0.896818	0.771738
2	5.535	19527388	ubiquitin thioesterase OTUB1 [Mus musculus]	BR2	1	0.86342	0.420609
2	5.535	19527388	ubiquitin thioesterase OTUB1 [Mus musculus]	BR1	1	0.855277	0.413849
42.25	37.59	20330802	serotransferrin precursor [Mus musculus]	BR5	24	1.0601	0.432029
42.25	37.59	20330802	serotransferrin precursor [Mus musculus]	BR4	24	0.956383	0.31122
19.42	17.36	20330802	serotransferrin precursor [Mus musculus]	BR3	12	1.09807	0.16579
19.42	17.36	20330802	serotransferrin precursor [Mus musculus]	BR2	12	1.00462	0.917761
19.42	17.36	20330802	serotransferrin precursor [Mus musculus]	BR1	12	1.00333	0.969856
3	7.962	21312994	mitochondrial 2-oxoglutarate/malate carrier protein [Mus musculus]	BR5	2	0.556612	0.386883
3	7.962	21312994	mitochondrial 2-oxoglutarate/malate carrier protein [Mus musculus]	BR4	2	0.392229	0.369433
2.01	2.743	21313308	heterogeneous nuclear ribonucleoprotein M isoform a [Mus musculus]	BR3	1	0.962299	0.796605
2.01	2.743	21313308	heterogeneous nuclear ribonucleoprotein M isoform a [Mus musculus]	BR2	1	0.965852	0.787089
2.01	2.743	21313308	heterogeneous nuclear ribonucleoprotein M isoform a [Mus musculus]	BR1	1	1.00325	0.979283
9.73	14.76	21313536	dihydrolipoyllysine-residue succinyltransferase component of 2-oxoglutarate dehydrogenase complex, mitochondrial [Mus musculus]	BR5	6	0.957599	0.761022
9.73	14.76	21313536	dihydrolipoyllysine-residue succinyltransferase component of 2-oxoglutarate dehydrogenase complex, mitochondrial [Mus musculus]	BR4	6	1.05874	0.603252
5.75	9.692	21313536	dihydrolipoyllysine-residue succinyltransferase component of 2-oxoglutarate dehydrogenase complex, mitochondrial [Mus musculus]	BR3	3	1.03447	0.896039
5.75	9.692	21313536	dihydrolipoyllysine-residue succinyltransferase component of 2-oxoglutarate dehydrogenase complex, mitochondrial [Mus musculus]	BR2	3	0.861154	0.325612
5.75	9.692	21313536	dihydrolipoyllysine-residue succinyltransferase component of 2-oxoglutarate dehydrogenase complex, mitochondrial [Mus musculus]	BR1	3	1.11839	0.195219
16.44	21.46	21314832	UTP--glucose-1-phosphate uridylyltransferase isoform 1 [Mus musculus]	BR5	9	1.04295	0.678271
16.44	21.46	21314832	UTP--glucose-1-phosphate uridylyltransferase isoform 1 [Mus musculus]	BR4	9	0.915788	0.223742
25.24	28.54	21314832	UTP--glucose-1-phosphate uridylyltransferase isoform 1 [Mus musculus]	BR3	14	1.15357	0.563027
25.24	28.54	21314832	UTP--glucose-1-phosphate uridylyltransferase isoform 1 [Mus musculus]	BR2	14	1.09864	0.174028
25.24	28.54	21314832	UTP--glucose-1-phosphate uridylyltransferase isoform 1 [Mus musculus]	BR1	14	1.03176	0.487527
33.99	50.94	21450129	acetyl-CoA acetyltransferase, mitochondrial precursor [Mus musculus]	BR5	19	1.0392	0.668897
33.99	50.94	21450129	acetyl-CoA acetyltransferase, mitochondrial precursor [Mus musculus]	BR4	19	0.937072	0.178234
12.62	18.87	21450129	acetyl-CoA acetyltransferase, mitochondrial precursor [Mus musculus]	BR3	8	0.972338	0.855742
12.62	18.87	21450129	acetyl-CoA acetyltransferase, mitochondrial precursor [Mus musculus]	BR2	8	0.87471	0.371783
12.62	18.87	21450129	acetyl-CoA acetyltransferase, mitochondrial precursor [Mus musculus]	BR1	8	0.933755	0.388813
6.35	68.54	21539599	cytochrome b-c1 complex subunit 6, mitochondrial [Mus musculus]	BR5	5	1.00701	0.945837
6.35	68.54	21539599	cytochrome b-c1 complex subunit 6, mitochondrial [Mus musculus]	BR4	5	0.905627	0.31728
10	68.54	21539599	cytochrome b-c1 complex subunit 6, mitochondrial [Mus musculus]	BR3	5	1.05088	0.561923
10	68.54	21539599	cytochrome b-c1 complex subunit 6, mitochondrial [Mus musculus]	BR2	5	1.05156	0.703358
10	68.54	21539599	cytochrome b-c1 complex subunit 6, mitochondrial [Mus musculus]	BR1	5	1.04364	0.613351
2.01	27.52	22094075	ADP/ATP translocase 2 [Mus musculus]	BR5	13	0.972037	0.951523
2.01	27.52	22094075	ADP/ATP translocase 2 [Mus musculus]	BR4	13	1.01384	0.919965
2.04	2.119	22164798	selenium-binding protein 1 [Mus musculus]	BR5	1	0.705381	0.34631
2.04	2.119	22164798	selenium-binding protein 1 [Mus musculus]	BR4	1	1.02147	0.924966
17.4	31.91	22165384	tubulin beta-4B chain [Mus musculus]	BR5	11	0.816336	0.0164144
17.4	31.91	22165384	tubulin beta-4B chain [Mus musculus]	BR4	11	1.0255	0.656681
18.95	35.06	22165384	tubulin beta-4B chain [Mus musculus]	BR3	22	1.01208	0.993972
18.95	35.06	22165384	tubulin beta-4B chain [Mus musculus]	BR2	22	0.869938	0.641015
18.95	35.06	22165384	tubulin beta-4B chain [Mus musculus]	BR1	22	0.844435	0.45433
15.21	24.06	22267442	cytochrome b-c1 complex subunit 2, mitochondrial precursor [Mus musculus]	BR5	8	1.14588	0.194262
15.21	24.06	22267442	cytochrome b-c1 complex subunit 2, mitochondrial precursor [Mus musculus]	BR4	8	0.978442	0.679246
20.55	27.59	22267442	cytochrome b-c1 complex subunit 2, mitochondrial precursor [Mus musculus]	BR3	12	0.926497	0.887427
20.55	27.59	22267442	cytochrome b-c1 complex subunit 2, mitochondrial precursor [Mus musculus]	BR2	12	0.930165	0.196892
20.55	27.59	22267442	cytochrome b-c1 complex subunit 2, mitochondrial precursor [Mus musculus]	BR1	12	0.939277	0.355685
3.19	4.968	23346461	NADH dehydrogenase [ubiquinone] iron-sulfur protein 2, mitochondrial precursor [Mus musculus]	BR5	2	1.05752	0.735947
3.19	4.968	23346461	NADH dehydrogenase [ubiquinone] iron-sulfur protein 2, mitochondrial precursor [Mus musculus]	BR4	2	0.777507	0.239499
1.48	2.376	23346461	NADH dehydrogenase [ubiquinone] iron-sulfur protein 2, mitochondrial precursor [Mus musculus]	BR3	1	1.08379	0.5671
1.48	2.376	23346461	NADH dehydrogenase [ubiquinone] iron-sulfur protein 2, mitochondrial precursor [Mus musculus]	BR2	1	1.16718	0.36619
1.48	2.376	23346461	NADH dehydrogenase [ubiquinone] iron-sulfur protein 2, mitochondrial precursor [Mus musculus]	BR1	1	1.47997	0.465459
28.26	28.2	23956084	very long-chain specific acyl-CoA dehydrogenase, mitochondrial precursor [Mus musculus]	BR5	14	0.903767	0.245389
28.26	28.2	23956084	very long-chain specific acyl-CoA dehydrogenase, mitochondrial precursor [Mus musculus]	BR4	14	0.9904	0.887739
11.75	15.55	23956084	very long-chain specific acyl-CoA dehydrogenase, mitochondrial precursor [Mus musculus]	BR3	6	1.35384	0.0955256
11.75	15.55	23956084	very long-chain specific acyl-CoA dehydrogenase, mitochondrial precursor [Mus musculus]	BR2	6	0.936596	0.293465
11.75	15.55	23956084	very long-chain specific acyl-CoA dehydrogenase, mitochondrial precursor [Mus musculus]	BR1	6	1.09858	0.328494
16.73	30.96	24418919	glycogen phosphorylase, brain form [Mus musculus]	BR5	32	0.839622	0.261273
16.73	30.96	24418919	glycogen phosphorylase, brain form [Mus musculus]	BR4	32	1.06926	0.383154
7.63	24.64	26986555	myosin light chain 6B [Mus musculus]	BR3	5	1.23814	0.551411
7.63	24.64	26986555	myosin light chain 6B [Mus musculus]	BR2	5	0.93164	0.606356
7.63	24.64	26986555	myosin light chain 6B [Mus musculus]	BR1	5	0.517935	0.323901
2.66	18.87	27229219	acylphosphatase-2 [Mus musculus]	BR5	2	1.15895	0.211665
2.66	18.87	27229219	acylphosphatase-2 [Mus musculus]	BR4	2	0.972775	0.763487
6.13	36.79	27229219	acylphosphatase-2 [Mus musculus]	BR3	3	0.895465	0.656077
6.13	36.79	27229219	acylphosphatase-2 [Mus musculus]	BR2	3	0.827522	0.454814
6.13	36.79	27229219	acylphosphatase-2 [Mus musculus]	BR1	3	0.793597	0.262878
8.52	14.38	27370092	elongation factor Tu, mitochondrial isoform 1 [Mus musculus]	BR5	5	1.00618	0.962914
8.52	14.38	27370092	elongation factor Tu, mitochondrial isoform 1 [Mus musculus]	BR4	5	1.06824	0.516681
40.69	69.02	29126205	3-ketoacyl-CoA thiolase, mitochondrial [Mus musculus]	BR5	25	0.998153	0.991585
40.69	69.02	29126205	3-ketoacyl-CoA thiolase, mitochondrial [Mus musculus]	BR4	25	0.980758	0.741438
10.76	26.7	29126205	3-ketoacyl-CoA thiolase, mitochondrial [Mus musculus]	BR3	6	1.02131	0.89628
10.76	26.7	29126205	3-ketoacyl-CoA thiolase, mitochondrial [Mus musculus]	BR2	6	0.945111	0.650492
10.76	26.7	29126205	3-ketoacyl-CoA thiolase, mitochondrial [Mus musculus]	BR1	6	1.13081	0.249251
17.24	33.1	29789289	enoyl-CoA hydratase, mitochondrial precursor [Mus musculus]	BR5	10	1.04182	0.697149
17.24	33.1	29789289	enoyl-CoA hydratase, mitochondrial precursor [Mus musculus]	BR4	10	0.917396	0.415707
4.02	8.276	29789289	enoyl-CoA hydratase, mitochondrial precursor [Mus musculus]	BR3	2	0.871411	0.930772
4.02	8.276	29789289	enoyl-CoA hydratase, mitochondrial precursor [Mus musculus]	BR2	2	0.857009	0.279761
4.02	8.276	29789289	enoyl-CoA hydratase, mitochondrial precursor [Mus musculus]	BR1	2	1.01122	0.916274
7.28	6.078	30409956	sodium/potassium-transporting ATPase subunit alpha-2 precursor [Mus musculus]	BR3	5	1.26974	0.0993623
7.28	6.078	30409956	sodium/potassium-transporting ATPase subunit alpha-2 precursor [Mus musculus]	BR2	5	1.30292	0.212088
7.28	6.078	30409956	sodium/potassium-transporting ATPase subunit alpha-2 precursor [Mus musculus]	BR1	5	1.3173	0.0771425
6.03	29.59	31542970	heat shock protein beta-7 [Mus musculus]	BR3	4	0.886601	0.438503
6.03	29.59	31542970	heat shock protein beta-7 [Mus musculus]	BR2	4	0.909387	0.630144
6.03	29.59	31542970	heat shock protein beta-7 [Mus musculus]	BR1	4	0.768919	0.229137
19.82	10.31	31543330	NAD(P) transhydrogenase, mitochondrial precursor [Mus musculus]	BR5	10	0.922071	0.374654
19.82	10.31	31543330	NAD(P) transhydrogenase, mitochondrial precursor [Mus musculus]	BR4	10	0.901905	0.409121
6.22	3.867	31543330	NAD(P) transhydrogenase, mitochondrial precursor [Mus musculus]	BR3	4	1.20094	0.204847
6.22	3.867	31543330	NAD(P) transhydrogenase, mitochondrial precursor [Mus musculus]	BR2	4	0.976595	0.805526
6.22	3.867	31543330	NAD(P) transhydrogenase, mitochondrial precursor [Mus musculus]	BR1	4	1.25315	0.107663
4.02	11.11	31543940	vesicle-associated membrane protein-associated protein B [Mus musculus]	BR3	2	1.06844	0.668471
4.02	11.11	31543940	vesicle-associated membrane protein-associated protein B [Mus musculus]	BR2	2	1.17187	0.392681
4.02	11.11	31543940	vesicle-associated membrane protein-associated protein B [Mus musculus]	BR1	2	0.87119	0.281711
15.58	33.6	31543976	14-3-3 protein gamma [Mus musculus]	BR5	11	1.00028	0.996983
15.58	33.6	31543976	14-3-3 protein gamma [Mus musculus]	BR4	11	1.00857	0.904989
13.31	25.91	31543976	14-3-3 protein gamma [Mus musculus]	BR3	7	1.22002	0.0704708
13.31	25.91	31543976	14-3-3 protein gamma [Mus musculus]	BR2	7	1.06012	0.479055
13.31	25.91	31543976	14-3-3 protein gamma [Mus musculus]	BR1	7	1.02955	0.71288
64.42	78.83	31980648	ATP synthase subunit beta, mitochondrial precursor [Mus musculus]	BR5	63	0.911744	0.18286
64.42	78.83	31980648	ATP synthase subunit beta, mitochondrial precursor [Mus musculus]	BR4	63	0.93869	0.230334
50.36	67.49	31980648	ATP synthase subunit beta, mitochondrial precursor [Mus musculus]	BR3	45	0.930987	0.617778
50.36	67.49	31980648	ATP synthase subunit beta, mitochondrial precursor [Mus musculus]	BR2	45	0.854962	0.0109885
50.36	67.49	31980648	ATP synthase subunit beta, mitochondrial precursor [Mus musculus]	BR1	45	0.947991	0.291957
4.08	27.18	31980744	ATP synthase subunit g, mitochondrial [Mus musculus]	BR5	2	0.900001	0.780315
4.08	27.18	31980744	ATP synthase subunit g, mitochondrial [Mus musculus]	BR4	2	1.09457	0.544785
9.29	33.78	31980762	superoxide dismutase [Mn], mitochondrial precursor [Mus musculus]	BR5	11	0.932079	0.497775
9.29	33.78	31980762	superoxide dismutase [Mn], mitochondrial precursor [Mus musculus]	BR4	11	1.12669	0.37415
2.64	9.459	31980762	superoxide dismutase [Mn], mitochondrial precursor [Mus musculus]	BR3	2	1.1383	0.963842
2.64	9.459	31980762	superoxide dismutase [Mn], mitochondrial precursor [Mus musculus]	BR2	2	0.814855	0.52336
2.64	9.459	31980762	superoxide dismutase [Mn], mitochondrial precursor [Mus musculus]	BR1	2	0.712316	0.488149
24.99	22.73	31981302	annexin A6 isoform a [Mus musculus]	BR5	13	0.902486	0.326064
24.99	22.73	31981302	annexin A6 isoform a [Mus musculus]	BR4	13	1.07486	0.215961
25.33	26.6	31981302	annexin A6 isoform a [Mus musculus]	BR3	14	0.86241	0.442163
25.33	26.6	31981302	annexin A6 isoform a [Mus musculus]	BR2	14	0.971713	0.709269
25.33	26.6	31981302	annexin A6 isoform a [Mus musculus]	BR1	14	0.924198	0.394424
3.11	17.17	31981600	NADH dehydrogenase [ubiquinone] 1 alpha subcomplex subunit 2 [Mus musculus]	BR3	2	0.944018	0.937371
3.11	17.17	31981600	NADH dehydrogenase [ubiquinone] 1 alpha subcomplex subunit 2 [Mus musculus]	BR2	2	0.913804	0.633087
3.11	17.17	31981600	NADH dehydrogenase [ubiquinone] 1 alpha subcomplex subunit 2 [Mus musculus]	BR1	2	0.826486	0.373628
46.03	43.19	31981690	heat shock cognate 71 kDa protein [Mus musculus]	BR5	25	1.03832	0.359998
46.03	43.19	31981690	heat shock cognate 71 kDa protein [Mus musculus]	BR4	25	0.996456	0.944765
41.06	37.46	31981690	heat shock cognate 71 kDa protein [Mus musculus]	BR3	24	1.07845	0.335185
41.06	37.46	31981690	heat shock cognate 71 kDa protein [Mus musculus]	BR2	24	0.96431	0.486897
41.06	37.46	31981690	heat shock cognate 71 kDa protein [Mus musculus]	BR1	24	1.01644	0.789362
16.3	32.53	31981810	enoyl-CoA delta isomerase 1, mitochondrial precursor [Mus musculus]	BR5	9	0.835233	0.412914
16.3	32.53	31981810	enoyl-CoA delta isomerase 1, mitochondrial precursor [Mus musculus]	BR4	9	1.23977	0.0124049
4.99	16.61	31981810	enoyl-CoA delta isomerase 1, mitochondrial precursor [Mus musculus]	BR3	4	0.841959	0.935008
4.99	16.61	31981810	enoyl-CoA delta isomerase 1, mitochondrial precursor [Mus musculus]	BR2	4	0.964794	0.732164
4.99	16.61	31981810	enoyl-CoA delta isomerase 1, mitochondrial precursor [Mus musculus]	BR1	4	0.759871	0.392973
43.03	68.05	31982186	malate dehydrogenase, mitochondrial precursor [Mus musculus]	BR5	41	0.935168	0.342872
43.03	68.05	31982186	malate dehydrogenase, mitochondrial precursor [Mus musculus]	BR4	41	0.943861	0.174421
37.66	67.75	31982186	malate dehydrogenase, mitochondrial precursor [Mus musculus]	BR3	26	1.02019	0.949131
37.66	67.75	31982186	malate dehydrogenase, mitochondrial precursor [Mus musculus]	BR2	26	0.787597	2.88835e-06
37.66	67.75	31982186	malate dehydrogenase, mitochondrial precursor [Mus musculus]	BR1	26	0.875402	0.0013196
44.7	45.81	31982520	long-chain specific acyl-CoA dehydrogenase, mitochondrial precursor [Mus musculus]	BR5	32	0.89644	0.12872
44.7	45.81	31982520	long-chain specific acyl-CoA dehydrogenase, mitochondrial precursor [Mus musculus]	BR4	32	0.974866	0.595925
16.84	23.49	31982520	long-chain specific acyl-CoA dehydrogenase, mitochondrial precursor [Mus musculus]	BR3	11	1.0749	0.727353
16.84	23.49	31982520	long-chain specific acyl-CoA dehydrogenase, mitochondrial precursor [Mus musculus]	BR2	11	0.855733	0.115439
16.84	23.49	31982520	long-chain specific acyl-CoA dehydrogenase, mitochondrial precursor [Mus musculus]	BR1	11	0.957088	0.605267
10.96	19.66	31982522	short-chain specific acyl-CoA dehydrogenase, mitochondrial precursor [Mus musculus]	BR5	7	0.778498	0.00785364
10.96	19.66	31982522	short-chain specific acyl-CoA dehydrogenase, mitochondrial precursor [Mus musculus]	BR4	7	1.09026	0.338977
5.44	9.871	31982755	vimentin [Mus musculus]	BR5	4	0.954151	0.893544
5.44	9.871	31982755	vimentin [Mus musculus]	BR4	4	0.902182	0.758319
29.19	41.06	31982856	dihydrolipoyl dehydrogenase, mitochondrial precursor [Mus musculus]	BR5	18	1.12153	0.197281
29.19	41.06	31982856	dihydrolipoyl dehydrogenase, mitochondrial precursor [Mus musculus]	BR4	18	1.057	0.525127
19.6	26.33	31982856	dihydrolipoyl dehydrogenase, mitochondrial precursor [Mus musculus]	BR3	10	0.958502	0.874248
19.6	26.33	31982856	dihydrolipoyl dehydrogenase, mitochondrial precursor [Mus musculus]	BR2	10	0.898345	0.0999882
19.6	26.33	31982856	dihydrolipoyl dehydrogenase, mitochondrial precursor [Mus musculus]	BR1	10	0.964812	0.478662
2.3	9.524	32401425	glutathione S-transferase P 2 [Mus musculus]	BR5	1	1.12822	0.472453
2.3	9.524	32401425	glutathione S-transferase P 2 [Mus musculus]	BR4	1	0.926719	0.833892
2.16	11.11	33468857	histidine triad nucleotide-binding protein 1 [Mus musculus]	BR5	1	0.948274	0.866795
2.16	11.11	33468857	histidine triad nucleotide-binding protein 1 [Mus musculus]	BR4	1	0.687522	0.475408
15.4	21.75	33563250	desmin [Mus musculus]	BR5	9	0.879637	0.598841
15.4	21.75	33563250	desmin [Mus musculus]	BR4	9	0.927353	0.163373
36.56	43.71	33563250	desmin [Mus musculus]	BR3	21	0.875281	0.264196
36.56	43.71	33563250	desmin [Mus musculus]	BR2	21	0.894064	0.00139137
36.56	43.71	33563250	desmin [Mus musculus]	BR1	21	0.901746	0.0030027
30.04	76.47	33563264	myosin light chain 3 [Mus musculus]	BR5	32	1	1
30.04	76.47	33563264	myosin light chain 3 [Mus musculus]	BR4	32	0.970598	0.65797
34.39	89.71	33563264	myosin light chain 3 [Mus musculus]	BR3	59	1.02473	0.909682
34.39	89.71	33563264	myosin light chain 3 [Mus musculus]	BR2	59	1.06741	0.153521
34.39	89.71	33563264	myosin light chain 3 [Mus musculus]	BR1	59	0.983239	0.855785
6.98	56.1	33563266	cytochrome c oxidase subunit NDUFA4 [Mus musculus]	BR5	5	1.00866	0.988492
6.98	56.1	33563266	cytochrome c oxidase subunit NDUFA4 [Mus musculus]	BR4	5	0.957746	0.507667
3.56	20.73	33563266	cytochrome c oxidase subunit NDUFA4 [Mus musculus]	BR3	2	1.09251	0.395729
3.56	20.73	33563266	cytochrome c oxidase subunit NDUFA4 [Mus musculus]	BR2	2	0.758113	0.0913118
3.56	20.73	33563266	cytochrome c oxidase subunit NDUFA4 [Mus musculus]	BR1	2	1.08586	0.42008
14.16	11.07	33859482	elongation factor 2 [Mus musculus]	BR5	8	0.987818	0.91307
14.16	11.07	33859482	elongation factor 2 [Mus musculus]	BR4	8	0.78069	0.0472008
9.78	9.207	33859482	elongation factor 2 [Mus musculus]	BR3	9	0.746724	0.804322
9.78	9.207	33859482	elongation factor 2 [Mus musculus]	BR2	9	1.05477	0.711779
9.78	9.207	33859482	elongation factor 2 [Mus musculus]	BR1	9	0.904162	0.514673
7.59	18.53	33859690	ubiquinone biosynthesis protein COQ9, mitochondrial precursor [Mus musculus]	BR5	4	0.941193	0.728395
7.59	18.53	33859690	ubiquinone biosynthesis protein COQ9, mitochondrial precursor [Mus musculus]	BR4	4	1.06863	0.432432
4	6.07	33859690	ubiquinone biosynthesis protein COQ9, mitochondrial precursor [Mus musculus]	BR3	2	1.05096	0.703338
4	6.07	33859690	ubiquinone biosynthesis protein COQ9, mitochondrial precursor [Mus musculus]	BR2	2	0.845824	0.339455
4	6.07	33859690	ubiquinone biosynthesis protein COQ9, mitochondrial precursor [Mus musculus]	BR1	2	0.985611	0.907513
60.19	50.59	33859811	trifunctional enzyme subunit alpha, mitochondrial precursor [Mus musculus]	BR5	35	0.866818	0.266461
60.19	50.59	33859811	trifunctional enzyme subunit alpha, mitochondrial precursor [Mus musculus]	BR4	35	0.999666	0.995421
31.64	24.64	33859811	trifunctional enzyme subunit alpha, mitochondrial precursor [Mus musculus]	BR3	15	1.03638	0.627686
31.64	24.64	33859811	trifunctional enzyme subunit alpha, mitochondrial precursor [Mus musculus]	BR2	15	0.989201	0.890745
31.64	24.64	33859811	trifunctional enzyme subunit alpha, mitochondrial precursor [Mus musculus]	BR1	15	0.963777	0.355036
3.26	16.3	34538601	cytochrome c oxidase subunit II (mitochondrion) [Mus musculus]	BR5	3	0.918506	0.417639
3.26	16.3	34538601	cytochrome c oxidase subunit II (mitochondrion) [Mus musculus]	BR4	3	1.19099	0.540586
2.04	4.405	34538601	cytochrome c oxidase subunit II (mitochondrion) [Mus musculus]	BR3	2	1.23279	0.384335
2.04	4.405	34538601	cytochrome c oxidase subunit II (mitochondrion) [Mus musculus]	BR2	2	0.927109	0.615212
2.04	4.405	34538601	cytochrome c oxidase subunit II (mitochondrion) [Mus musculus]	BR1	2	0.833168	0.584384
2.49	26.87	34538602	ATP synthase F0 subunit 8 (mitochondrion) [Mus musculus]	BR5	3	1.42446	0.173496
2.49	26.87	34538602	ATP synthase F0 subunit 8 (mitochondrion) [Mus musculus]	BR4	3	0.867017	0.454199
3.59	2.496	34610235	reticulon-4 isoform A [Mus musculus]	BR3	3	0.916221	0.425039
3.59	2.496	34610235	reticulon-4 isoform A [Mus musculus]	BR2	3	0.927348	0.48005
3.59	2.496	34610235	reticulon-4 isoform A [Mus musculus]	BR1	3	1.04215	0.914017
2	3.342	34915988	basigin isoform 1 precursor [Mus musculus]	BR3	1	0.93745	0.716096
2	3.342	34915988	basigin isoform 1 precursor [Mus musculus]	BR2	1	0.753172	0.236207
2	3.342	34915988	basigin isoform 1 precursor [Mus musculus]	BR1	1	0.881966	0.619651
30.18	60.78	38142460	electron transfer flavoprotein subunit beta [Mus musculus]	BR5	17	1.03984	0.664965
30.18	60.78	38142460	electron transfer flavoprotein subunit beta [Mus musculus]	BR4	17	1.05634	0.311856
20.02	39.22	38142460	electron transfer flavoprotein subunit beta [Mus musculus]	BR3	10	0.926335	0.80563
20.02	39.22	38142460	electron transfer flavoprotein subunit beta [Mus musculus]	BR2	10	0.866259	0.278299
20.02	39.22	38142460	electron transfer flavoprotein subunit beta [Mus musculus]	BR1	10	0.852847	0.0683367
17.42	31.03	38259206	creatine kinase S-type, mitochondrial precursor [Mus musculus]	BR5	14	0.920325	0.193405
17.42	31.03	38259206	creatine kinase S-type, mitochondrial precursor [Mus musculus]	BR4	14	0.962054	0.667442
26.3	45.58	38259206	creatine kinase S-type, mitochondrial precursor [Mus musculus]	BR3	16	0.931515	0.487359
26.3	45.58	38259206	creatine kinase S-type, mitochondrial precursor [Mus musculus]	BR2	16	0.884481	0.482355
26.3	45.58	38259206	creatine kinase S-type, mitochondrial precursor [Mus musculus]	BR1	16	0.987553	0.914183
27.24	22.65	40556608	heat shock protein HSP 90-beta [Mus musculus]	BR5	15	0.965895	0.492624
27.24	22.65	40556608	heat shock protein HSP 90-beta [Mus musculus]	BR4	15	0.972828	0.615734
28.75	25.28	40556608	heat shock protein HSP 90-beta [Mus musculus]	BR3	20	1.08714	0.142495
28.75	25.28	40556608	heat shock protein HSP 90-beta [Mus musculus]	BR2	20	1.14453	0.412063
28.75	25.28	40556608	heat shock protein HSP 90-beta [Mus musculus]	BR1	20	0.951447	0.372052
6.26	5.697	42415475	protein disulfide-isomerase precursor [Mus musculus]	BR5	3	0.957697	0.969928
6.26	5.697	42415475	protein disulfide-isomerase precursor [Mus musculus]	BR4	3	0.860926	0.560117
2.01	1.572	42415475	protein disulfide-isomerase precursor [Mus musculus]	BR3	1	1.22046	0.947447
2.01	1.572	42415475	protein disulfide-isomerase precursor [Mus musculus]	BR2	1	1.14609	0.710783
2.01	1.572	42415475	protein disulfide-isomerase precursor [Mus musculus]	BR1	1	1.3509	0.244792
14.05	52.6	45597447	superoxide dismutase [Cu-Zn] [Mus musculus]	BR5	8	1.20999	0.00946621
14.05	52.6	45597447	superoxide dismutase [Cu-Zn] [Mus musculus]	BR4	8	0.977045	0.694584
12.01	44.81	45597447	superoxide dismutase [Cu-Zn] [Mus musculus]	BR3	7	1.13124	0.490829
12.01	44.81	45597447	superoxide dismutase [Cu-Zn] [Mus musculus]	BR2	7	1.05585	0.76267
12.01	44.81	45597447	superoxide dismutase [Cu-Zn] [Mus musculus]	BR1	7	1.08022	0.649234
22.57	30.63	46593021	cytochrome b-c1 complex subunit 1, mitochondrial precursor [Mus musculus]	BR5	13	0.967354	0.583529
22.57	30.63	46593021	cytochrome b-c1 complex subunit 1, mitochondrial precursor [Mus musculus]	BR4	13	0.961968	0.527758
14.84	21.67	46593021	cytochrome b-c1 complex subunit 1, mitochondrial precursor [Mus musculus]	BR3	10	1.06281	0.703537
14.84	21.67	46593021	cytochrome b-c1 complex subunit 1, mitochondrial precursor [Mus musculus]	BR2	10	0.888438	0.207236
14.84	21.67	46593021	cytochrome b-c1 complex subunit 1, mitochondrial precursor [Mus musculus]	BR1	10	0.887553	0.121035
20.61	20.63	54607098	succinate dehydrogenase [ubiquinone] flavoprotein subunit, mitochondrial precursor [Mus musculus]	BR5	12	1.00687	0.960461
20.61	20.63	54607098	succinate dehydrogenase [ubiquinone] flavoprotein subunit, mitochondrial precursor [Mus musculus]	BR4	12	0.843049	0.00389169
15.18	14.61	54607098	succinate dehydrogenase [ubiquinone] flavoprotein subunit, mitochondrial precursor [Mus musculus]	BR3	8	0.93275	0.71613
15.18	14.61	54607098	succinate dehydrogenase [ubiquinone] flavoprotein subunit, mitochondrial precursor [Mus musculus]	BR2	8	1.02402	0.877166
15.18	14.61	54607098	succinate dehydrogenase [ubiquinone] flavoprotein subunit, mitochondrial precursor [Mus musculus]	BR1	8	0.960099	0.60719
3.24	21.55	56711244	NADH dehydrogenase [ubiquinone] iron-sulfur protein 6, mitochondrial precursor [Mus musculus]	BR3	2	1.09019	0.549726
3.24	21.55	56711244	NADH dehydrogenase [ubiquinone] iron-sulfur protein 6, mitochondrial precursor [Mus musculus]	BR2	2	0.982195	0.918751
3.24	21.55	56711244	NADH dehydrogenase [ubiquinone] iron-sulfur protein 6, mitochondrial precursor [Mus musculus]	BR1	2	1.1224	0.454776
9.82	21.29	58037117	NADH dehydrogenase [ubiquinone] iron-sulfur protein 3, mitochondrial precursor [Mus musculus]	BR5	5	0.931282	0.648495
9.82	21.29	58037117	NADH dehydrogenase [ubiquinone] iron-sulfur protein 3, mitochondrial precursor [Mus musculus]	BR4	5	0.974504	0.907644
6.42	12.17	58037117	NADH dehydrogenase [ubiquinone] iron-sulfur protein 3, mitochondrial precursor [Mus musculus]	BR3	3	1.10843	0.785166
6.42	12.17	58037117	NADH dehydrogenase [ubiquinone] iron-sulfur protein 3, mitochondrial precursor [Mus musculus]	BR2	3	1.04759	0.818305
6.42	12.17	58037117	NADH dehydrogenase [ubiquinone] iron-sulfur protein 3, mitochondrial precursor [Mus musculus]	BR1	3	0.849475	0.854682
3.07	16.13	58037409	14 kDa phosphohistidine phosphatase [Mus musculus]	BR5	2	1.03407	0.732961
3.07	16.13	58037409	14 kDa phosphohistidine phosphatase [Mus musculus]	BR4	2	0.958994	0.673408
4.79	19.35	58037409	14 kDa phosphohistidine phosphatase [Mus musculus]	BR3	3	1.10413	0.604107
4.79	19.35	58037409	14 kDa phosphohistidine phosphatase [Mus musculus]	BR2	3	0.959174	0.938439
4.79	19.35	58037409	14 kDa phosphohistidine phosphatase [Mus musculus]	BR1	3	1.04793	0.737111
6.65	29.01	59958370	heat shock protein beta-6 [Mus musculus]	BR5	4	0.924512	0.7471
6.65	29.01	59958370	heat shock protein beta-6 [Mus musculus]	BR4	4	1.36413	0.166089
6	20.99	59958370	heat shock protein beta-6 [Mus musculus]	BR3	3	0.99939	0.995129
6	20.99	59958370	heat shock protein beta-6 [Mus musculus]	BR2	3	0.993579	0.963127
6	20.99	59958370	heat shock protein beta-6 [Mus musculus]	BR1	3	0.974977	0.804769
7.48	25.67	61888838	3-hydroxyacyl-CoA dehydrogenase type-2 [Mus musculus]	BR5	4	0.701879	0.325743
7.48	25.67	61888838	3-hydroxyacyl-CoA dehydrogenase type-2 [Mus musculus]	BR4	4	1.13547	0.577344
1.66	3.448	61888838	3-hydroxyacyl-CoA dehydrogenase type-2 [Mus musculus]	BR3	1	0.831929	0.504595
1.66	3.448	61888838	3-hydroxyacyl-CoA dehydrogenase type-2 [Mus musculus]	BR2	1	0.862858	0.434027
1.66	3.448	61888838	3-hydroxyacyl-CoA dehydrogenase type-2 [Mus musculus]	BR1	1	0.8048	0.314987
349.71	67.97	67189167	myosin-4 [Mus musculus]	BR5	254	1.18922	2.01319e-06
349.71	67.97	67189167	myosin-4 [Mus musculus]	BR4	254	0.588551	6.82352e-22
517.79	79.94	67189167	myosin-4 [Mus musculus]	BR3	917	0.966951	0.542509
517.79	79.94	67189167	myosin-4 [Mus musculus]	BR2	917	1.07312	0.0145921
517.79	79.94	67189167	myosin-4 [Mus musculus]	BR1	917	1.25283	7.19395e-05
12.74	46.03	68226433	histone H2B type 2-B [Mus musculus]	BR5	8	1.15885	0.0627821
12.74	46.03	68226433	histone H2B type 2-B [Mus musculus]	BR4	8	1.04793	0.604766
13.92	52.38	68226433	histone H2B type 2-B [Mus musculus]	BR3	9	1.25035	0.000473804
13.92	52.38	68226433	histone H2B type 2-B [Mus musculus]	BR2	9	1.00195	0.965662
13.92	52.38	68226433	histone H2B type 2-B [Mus musculus]	BR1	9	1.20679	0.00161281
8	25	70778920	reticulon-2 isoform C [Mus musculus]	BR3	4	1.04343	0.725776
8	25	70778920	reticulon-2 isoform C [Mus musculus]	BR2	4	0.904095	0.340514
8	25	70778920	reticulon-2 isoform C [Mus musculus]	BR1	4	1.03052	0.747806
49.34	66.43	70778976	phosphoglycerate kinase 1 [Mus musculus]	BR5	34	1.025	0.608434
49.34	66.43	70778976	phosphoglycerate kinase 1 [Mus musculus]	BR4	34	0.910718	0.0402337
42.46	56.59	70778976	phosphoglycerate kinase 1 [Mus musculus]	BR3	36	0.984465	0.830588
42.46	56.59	70778976	phosphoglycerate kinase 1 [Mus musculus]	BR2	36	0.975512	0.624069
42.46	56.59	70778976	phosphoglycerate kinase 1 [Mus musculus]	BR1	36	0.969944	0.458953
1.72	57.46	71143152	myosin-8 [Mus musculus]	BR3	512	0.886813	0.302944
1.72	57.46	71143152	myosin-8 [Mus musculus]	BR2	512	1.12766	0.255428
1.72	57.46	71143152	myosin-8 [Mus musculus]	BR1	512	1.24516	0.384297
4.01	23.58	72004262	NADH dehydrogenase [ubiquinone] iron-sulfur protein 5 [Mus musculus]	BR5	2	0.898689	0.461755
4.01	23.58	72004262	NADH dehydrogenase [ubiquinone] iron-sulfur protein 5 [Mus musculus]	BR4	2	0.841539	0.209396
10.97	37.82	76443694	ubiquitin-40S ribosomal protein S27a precursor [Mus musculus]	BR3	6	1.07785	0.897834
10.97	37.82	76443694	ubiquitin-40S ribosomal protein S27a precursor [Mus musculus]	BR2	6	1.05009	0.458883
10.97	37.82	76443694	ubiquitin-40S ribosomal protein S27a precursor [Mus musculus]	BR1	6	1.32591	0.00337351
13.8	20.1	76881807	alpha-1-antitrypsin 1-2 precursor [Mus musculus]	BR5	10	1.27946	0.094494
13.8	20.1	76881807	alpha-1-antitrypsin 1-2 precursor [Mus musculus]	BR4	10	1.07008	0.437438
4	8.475	76881807	alpha-1-antitrypsin 1-2 precursor [Mus musculus]	BR3	4	0.832561	0.336444
4	8.475	76881807	alpha-1-antitrypsin 1-2 precursor [Mus musculus]	BR2	4	0.902746	0.78363
4	8.475	76881807	alpha-1-antitrypsin 1-2 precursor [Mus musculus]	BR1	4	1.08723	0.579369
2.11	34.48	77404294	up-regulated during skeletal muscle growth protein 5 [Mus musculus]	BR3	2	1.20236	0.933021
2.11	34.48	77404294	up-regulated during skeletal muscle growth protein 5 [Mus musculus]	BR2	2	1.0116	0.927895
2.11	34.48	77404294	up-regulated during skeletal muscle growth protein 5 [Mus musculus]	BR1	2	1.01628	0.947177
5.14	9.375	78214312	ATP synthase F(0) complex subunit B1, mitochondrial precursor [Mus musculus]	BR5	4	0.954503	0.672622
5.14	9.375	78214312	ATP synthase F(0) complex subunit B1, mitochondrial precursor [Mus musculus]	BR4	4	1.00594	0.978227
14.41	30.47	78214312	ATP synthase F(0) complex subunit B1, mitochondrial precursor [Mus musculus]	BR3	11	1.07247	0.401539
14.41	30.47	78214312	ATP synthase F(0) complex subunit B1, mitochondrial precursor [Mus musculus]	BR2	11	0.89979	0.0628185
14.41	30.47	78214312	ATP synthase F(0) complex subunit B1, mitochondrial precursor [Mus musculus]	BR1	11	1.04329	0.575969
6.49	45.01	82524274	myosin-1 [Mus musculus]	BR5	155	1.06717	0.555272
6.49	45.01	82524274	myosin-1 [Mus musculus]	BR4	155	0.775491	0.081502
55.41	77.09	82524274	myosin-1 [Mus musculus]	BR3	648	1.16604	0.194326
55.41	77.09	82524274	myosin-1 [Mus musculus]	BR2	648	0.992019	0.851108
55.41	77.09	82524274	myosin-1 [Mus musculus]	BR1	648	1.21154	0.052106
4.35	19.85	82886797	PREDICTED: histone H3.3C isoform X2 [Mus musculus]	BR5	4	1.08154	0.244139
4.35	19.85	82886797	PREDICTED: histone H3.3C isoform X2 [Mus musculus]	BR4	4	1.11344	0.307932
3.25	35.21	83715998	ATP synthase subunit e, mitochondrial [Mus musculus]	BR5	2	1.37975	0.340394
3.25	35.21	83715998	ATP synthase subunit e, mitochondrial [Mus musculus]	BR4	2	0.806709	0.0797947
3.68	21.13	83715998	ATP synthase subunit e, mitochondrial [Mus musculus]	BR3	2	0.998482	0.996124
3.68	21.13	83715998	ATP synthase subunit e, mitochondrial [Mus musculus]	BR2	2	0.962599	0.747187
3.68	21.13	83715998	ATP synthase subunit e, mitochondrial [Mus musculus]	BR1	2	0.939044	0.588557
5.39	31.11	83921595	acyl-CoA-binding protein isoform 1 [Mus musculus]	BR5	3	1.076	0.330744
5.39	31.11	83921595	acyl-CoA-binding protein isoform 1 [Mus musculus]	BR4	3	0.906648	0.200133
23.35	29.23	84781791	myotilin [Mus musculus]	BR3	13	1.12341	0.849703
23.35	29.23	84781791	myotilin [Mus musculus]	BR2	13	0.919722	0.203263
23.35	29.23	84781791	myotilin [Mus musculus]	BR1	13	1.0349	0.656582
11.88	57.75	84794552	phosphatidylethanolamine-binding protein 1 [Mus musculus]	BR5	6	1.04579	0.730062
11.88	57.75	84794552	phosphatidylethanolamine-binding protein 1 [Mus musculus]	BR4	6	1.17158	0.0807992
9.24	36.36	84794552	phosphatidylethanolamine-binding protein 1 [Mus musculus]	BR3	5	0.921701	0.730361
9.24	36.36	84794552	phosphatidylethanolamine-binding protein 1 [Mus musculus]	BR2	5	1.07819	0.373427
9.24	36.36	84794552	phosphatidylethanolamine-binding protein 1 [Mus musculus]	BR1	5	1.04722	0.69591
5.93	24.05	84872213	LIM domain-binding protein 3 isoform b [Mus musculus]	BR5	13	1.1203	0.217245
5.93	24.05	84872213	LIM domain-binding protein 3 isoform b [Mus musculus]	BR4	13	1.09456	0.541669
28.09	59.38	84872217	LIM domain-binding protein 3 isoform f [Mus musculus]	BR5	14	1.12124	0.212014
28.09	59.38	84872217	LIM domain-binding protein 3 isoform f [Mus musculus]	BR4	14	0.779264	0.0065687
2.73	70.49	84872217	LIM domain-binding protein 3 isoform f [Mus musculus]	BR3	28	1.0598	0.533588
2.73	70.49	84872217	LIM domain-binding protein 3 isoform f [Mus musculus]	BR2	28	1.02585	0.741443
2.73	70.49	84872217	LIM domain-binding protein 3 isoform f [Mus musculus]	BR1	28	0.946427	0.581022
2.06	5.092	84875537	nucleolin [Mus musculus]	BR3	2	0.0118279	0.0172471
2.06	5.092	84875537	nucleolin [Mus musculus]	BR2	2	1.07833	0.585353
2.06	5.092	84875537	nucleolin [Mus musculus]	BR1	2	1.0925	0.535899
35.4	30.93	84875544	LIM domain-binding protein 3 isoform c [Mus musculus]	BR3	29	1.12077	0.921983
35.4	30.93	84875544	LIM domain-binding protein 3 isoform c [Mus musculus]	BR2	29	1.07025	0.555782
35.4	30.93	84875544	LIM domain-binding protein 3 isoform c [Mus musculus]	BR1	29	1.03321	0.886646
2.17	1.438	85662408	carnitine O-acetyltransferase [Mus musculus]	BR3	1	0.894077	0.465633
2.17	1.438	85662408	carnitine O-acetyltransferase [Mus musculus]	BR2	1	1.00284	0.981974
2.17	1.438	85662408	carnitine O-acetyltransferase [Mus musculus]	BR1	1	1.19406	0.469663
2.09	7.38	85702063	prohibitin-like [Mus musculus]	BR3	1	0.398169	0.384365
2.09	7.38	85702063	prohibitin-like [Mus musculus]	BR2	1	1.02974	0.914947
2.09	7.38	85702063	prohibitin-like [Mus musculus]	BR1	1	1.11917	0.714748
46.31	24.93	85861164	2-oxoglutarate dehydrogenase, mitochondrial isoform 3 precursor [Mus musculus]	BR5	23	0.952098	0.524544
46.31	24.93	85861164	2-oxoglutarate dehydrogenase, mitochondrial isoform 3 precursor [Mus musculus]	BR4	23	1.02739	0.500221
8.73	5.67	85861164	2-oxoglutarate dehydrogenase, mitochondrial isoform 3 precursor [Mus musculus]	BR3	4	0.979993	0.913183
8.73	5.67	85861164	2-oxoglutarate dehydrogenase, mitochondrial isoform 3 precursor [Mus musculus]	BR2	4	0.898007	0.272043
8.73	5.67	85861164	2-oxoglutarate dehydrogenase, mitochondrial isoform 3 precursor [Mus musculus]	BR1	4	0.997714	0.97667
2.02	2.475	93102415	trifunctional purine biosynthetic protein adenosine-3 [Mus musculus]	BR3	1	1.10255	0.585848
2.02	2.475	93102415	trifunctional purine biosynthetic protein adenosine-3 [Mus musculus]	BR2	1	0.886201	0.377735
2.02	2.475	93102415	trifunctional purine biosynthetic protein adenosine-3 [Mus musculus]	BR1	1	0.966715	0.869721
7.9	4.348	110347469	alpha-2-macroglobulin precursor [Mus musculus]	BR5	6	1.17395	0.0532754
7.9	4.348	110347469	alpha-2-macroglobulin precursor [Mus musculus]	BR4	6	1.00455	0.96907
2.57	21.47	110625719	histidine triad nucleotide-binding protein 2, mitochondrial precursor [Mus musculus]	BR5	3	1.15989	0.388835
2.57	21.47	110625719	histidine triad nucleotide-binding protein 2, mitochondrial precursor [Mus musculus]	BR4	3	1.06339	0.762598
22.63	46.18	111038118	hydroxyacyl-coenzyme A dehydrogenase, mitochondrial precursor [Mus musculus]	BR5	13	0.814214	0.410739
22.63	46.18	111038118	hydroxyacyl-coenzyme A dehydrogenase, mitochondrial precursor [Mus musculus]	BR4	13	0.930577	0.262195
9.71	22.61	111038118	hydroxyacyl-coenzyme A dehydrogenase, mitochondrial precursor [Mus musculus]	BR3	7	1.12924	0.914888
9.71	22.61	111038118	hydroxyacyl-coenzyme A dehydrogenase, mitochondrial precursor [Mus musculus]	BR2	7	0.898065	0.235485
9.71	22.61	111038118	hydroxyacyl-coenzyme A dehydrogenase, mitochondrial precursor [Mus musculus]	BR1	7	0.992269	0.931336
12.1	57.53	112181182	cytochrome c oxidase subunit 5A, mitochondrial precursor [Mus musculus]	BR5	8	0.673775	0.0997601
12.1	57.53	112181182	cytochrome c oxidase subunit 5A, mitochondrial precursor [Mus musculus]	BR4	8	0.871126	0.182717
4.63	26.71	112181182	cytochrome c oxidase subunit 5A, mitochondrial precursor [Mus musculus]	BR3	5	1.12167	0.222612
4.63	26.71	112181182	cytochrome c oxidase subunit 5A, mitochondrial precursor [Mus musculus]	BR2	5	0.864691	0.142738
4.63	26.71	112181182	cytochrome c oxidase subunit 5A, mitochondrial precursor [Mus musculus]	BR1	5	1.01091	0.892448
4	33.86	114326546	phosphoglycerate mutase 1 [Mus musculus]	BR3	15	1.14206	0.417335
4	33.86	114326546	phosphoglycerate mutase 1 [Mus musculus]	BR2	15	1.52472	0.335403
4	33.86	114326546	phosphoglycerate mutase 1 [Mus musculus]	BR1	15	1.40761	0.302153
2	4.27	116089273	rab GDP dissociation inhibitor beta [Mus musculus]	BR3	1	1.13443	0.42456
2	4.27	116089273	rab GDP dissociation inhibitor beta [Mus musculus]	BR2	1	1.01984	0.875529
2	4.27	116089273	rab GDP dissociation inhibitor beta [Mus musculus]	BR1	1	1.08649	0.757496
36.51	66.55	116517336	four and a half LIM domains protein 1 isoform 2 [Mus musculus]	BR3	26	1.08527	0.595781
36.51	66.55	116517336	four and a half LIM domains protein 1 isoform 2 [Mus musculus]	BR2	26	1.05479	0.224872
36.51	66.55	116517336	four and a half LIM domains protein 1 isoform 2 [Mus musculus]	BR1	26	0.996028	0.913107
2.73	2.832	117553604	carboxylesterase 1D precursor [Mus musculus]	BR5	2	0.916245	0.724245
2.73	2.832	117553604	carboxylesterase 1D precursor [Mus musculus]	BR4	2	1.07783	0.621397
2.68	32.71	124486959	myosin-13 [Mus musculus]	BR3	229	0.938258	0.863754
2.68	32.71	124486959	myosin-13 [Mus musculus]	BR2	229	1.06652	0.709301
2.68	32.71	124486959	myosin-13 [Mus musculus]	BR1	229	1.04603	0.723662
4.76	4.455	124487329	kelch-like protein 41 [Mus musculus]	BR5	3	0.755484	0.886638
4.76	4.455	124487329	kelch-like protein 41 [Mus musculus]	BR4	3	1.41969	0.0803914
14.45	14.85	124487329	kelch-like protein 41 [Mus musculus]	BR3	9	0.912716	0.917794
14.45	14.85	124487329	kelch-like protein 41 [Mus musculus]	BR2	9	0.940602	0.606067
14.45	14.85	124487329	kelch-like protein 41 [Mus musculus]	BR1	9	0.8505	0.034418
1.71	0.6615	126518317	complement C3 precursor [Mus musculus]	BR5	1	0.885256	0.781651
1.71	0.6615	126518317	complement C3 precursor [Mus musculus]	BR4	1	1.4286	0.322902
5.32	14.38	126723336	prohibitin-2 [Mus musculus]	BR3	3	1.10026	0.559922
5.32	14.38	126723336	prohibitin-2 [Mus musculus]	BR2	3	0.985909	0.878244
5.32	14.38	126723336	prohibitin-2 [Mus musculus]	BR1	3	1.08392	0.566272
6.32	4.607	133778931	histidine rich calcium binding protein precursor [Mus musculus]	BR5	4	0.858545	0.145143
6.32	4.607	133778931	histidine rich calcium binding protein precursor [Mus musculus]	BR4	4	1.10343	0.327432
2	0.7184	134031976	leucine-rich PPR motif-containing protein, mitochondrial precursor [Mus musculus]	BR5	1	1.08603	0.853965
2	0.7184	134031976	leucine-rich PPR motif-containing protein, mitochondrial precursor [Mus musculus]	BR4	1	0.882322	0.658241
44.95	18.29	145279198	myomesin-1 isoform 2 [Mus musculus]	BR5	27	1.04755	0.239724
44.95	18.29	145279198	myomesin-1 isoform 2 [Mus musculus]	BR4	27	0.810244	0.000182659
83.39	31.29	145279198	myomesin-1 isoform 2 [Mus musculus]	BR3	43	0.989952	0.954263
83.39	31.29	145279198	myomesin-1 isoform 2 [Mus musculus]	BR2	43	1.03979	0.332494
83.39	31.29	145279198	myomesin-1 isoform 2 [Mus musculus]	BR1	43	1.13984	0.0025306
19.1	88.03	145301578	hemoglobin subunit alpha [Mus musculus]	BR5	46	1.02114	0.917703
19.1	88.03	145301578	hemoglobin subunit alpha [Mus musculus]	BR4	46	0.934567	0.643952
12.62	50.7	145301578	hemoglobin subunit alpha [Mus musculus]	BR3	19	1.51144	0.528399
12.62	50.7	145301578	hemoglobin subunit alpha [Mus musculus]	BR2	19	1.19083	0.0263963
12.62	50.7	145301578	hemoglobin subunit alpha [Mus musculus]	BR1	19	1.29534	0.219174
3	2.224	147906795	myomesin-3 [Mus musculus]	BR3	2	1.07582	0.613571
3	2.224	147906795	myomesin-3 [Mus musculus]	BR2	2	0.923122	0.586429
3	2.224	147906795	myomesin-3 [Mus musculus]	BR1	2	0.697526	0.477403
32.92	46.98	148747424	ADP/ATP translocase 1 [Mus musculus]	BR5	22	0.963979	0.808979
32.92	46.98	148747424	ADP/ATP translocase 1 [Mus musculus]	BR4	22	0.941552	0.673054
34.34	54.36	148747424	ADP/ATP translocase 1 [Mus musculus]	BR3	23	0.918769	0.556238
34.34	54.36	148747424	ADP/ATP translocase 1 [Mus musculus]	BR2	23	0.784893	0.00853918
34.34	54.36	148747424	ADP/ATP translocase 1 [Mus musculus]	BR1	23	0.826363	0.00917915
4.01	24.88	148747546	serine protease inhibitor A3K precursor [Mus musculus]	BR5	7	0.917199	0.587577
4.01	24.88	148747546	serine protease inhibitor A3K precursor [Mus musculus]	BR4	7	1.11469	0.527811
2.52	4.841	156231021	kininogen-1 isoform 1 precursor [Mus musculus]	BR5	3	1.09495	0.51183
2.52	4.841	156231021	kininogen-1 isoform 1 precursor [Mus musculus]	BR4	3	0.996477	0.992741
60.55	52.13	157951643	alpha-actinin-2 [Mus musculus]	BR5	46	0.879935	0.0140743
60.55	52.13	157951643	alpha-actinin-2 [Mus musculus]	BR4	46	0.942204	0.232333
75.05	61.19	157951643	alpha-actinin-2 [Mus musculus]	BR3	66	1.20533	0.0525982
75.05	61.19	157951643	alpha-actinin-2 [Mus musculus]	BR2	66	1.07357	0.00484001
75.05	61.19	157951643	alpha-actinin-2 [Mus musculus]	BR1	66	1.09127	0.0240959
2.93	8.612	158937312	heat shock protein beta-1 [Mus musculus]	BR5	2	0.850549	0.856379
2.93	8.612	158937312	heat shock protein beta-1 [Mus musculus]	BR4	2	0.773563	0.234861
6.83	21.05	158937312	heat shock protein beta-1 [Mus musculus]	BR3	4	1.05399	0.798202
6.83	21.05	158937312	heat shock protein beta-1 [Mus musculus]	BR2	4	0.823324	0.0888314
6.83	21.05	158937312	heat shock protein beta-1 [Mus musculus]	BR1	4	0.813206	0.433681
7.38	16.01	160298168	protein NipSnap homolog 2 [Mus musculus]	BR5	4	1.13236	0.0968196
7.38	16.01	160298168	protein NipSnap homolog 2 [Mus musculus]	BR4	4	0.888716	0.191757
4.22	12.1	160298168	protein NipSnap homolog 2 [Mus musculus]	BR3	3	0.984102	0.846651
4.22	12.1	160298168	protein NipSnap homolog 2 [Mus musculus]	BR2	3	0.880555	0.282528
4.22	12.1	160298168	protein NipSnap homolog 2 [Mus musculus]	BR1	3	1.02161	0.807733
33.53	48.43	160298209	aspartate aminotransferase, cytoplasmic [Mus musculus]	BR5	19	0.944064	0.506563
33.53	48.43	160298209	aspartate aminotransferase, cytoplasmic [Mus musculus]	BR4	19	1.01843	0.754348
19.73	32.69	160298209	aspartate aminotransferase, cytoplasmic [Mus musculus]	BR3	12	1.10585	0.681784
19.73	32.69	160298209	aspartate aminotransferase, cytoplasmic [Mus musculus]	BR2	12	0.918588	0.272575
19.73	32.69	160298209	aspartate aminotransferase, cytoplasmic [Mus musculus]	BR1	12	1.06835	0.172089
3.04	11.74	160333304	apolipoprotein A-I preproprotein [Mus musculus]	BR5	3	0.809513	0.861514
3.04	11.74	160333304	apolipoprotein A-I preproprotein [Mus musculus]	BR4	3	1.31719	0.488716
5.33	8.58	160333372	lumican precursor [Mus musculus]	BR5	3	1.00795	0.936429
5.33	8.58	160333372	lumican precursor [Mus musculus]	BR4	3	1.1104	0.525902
8.06	11.83	160333372	lumican precursor [Mus musculus]	BR3	4	1.1362	0.661017
8.06	11.83	160333372	lumican precursor [Mus musculus]	BR2	4	1.25929	0.15282
8.06	11.83	160333372	lumican precursor [Mus musculus]	BR1	4	1.12072	0.417044
2	2.75	160333923	heterogeneous nuclear ribonucleoprotein U [Mus musculus]	BR3	1	0.92427	0.895574
2	2.75	160333923	heterogeneous nuclear ribonucleoprotein U [Mus musculus]	BR2	1	1.64743	0.47935
2	2.75	160333923	heterogeneous nuclear ribonucleoprotein U [Mus musculus]	BR1	1	0.985866	0.982514
25.65	36.52	160358829	hemopexin precursor [Mus musculus]	BR5	16	1.56476	0.00466334
25.65	36.52	160358829	hemopexin precursor [Mus musculus]	BR4	16	1.07129	0.30136
6.27	9.565	160358829	hemopexin precursor [Mus musculus]	BR3	4	1.93506	0.00846953
6.27	9.565	160358829	hemopexin precursor [Mus musculus]	BR2	4	1.60264	0.00119076
6.27	9.565	160358829	hemopexin precursor [Mus musculus]	BR1	4	1.41701	0.0847925
25.51	47.78	160707894	aldose reductase [Mus musculus]	BR5	14	1.10505	0.198387
25.51	47.78	160707894	aldose reductase [Mus musculus]	BR4	14	0.92721	0.235111
14.02	24.68	160707894	aldose reductase [Mus musculus]	BR3	8	1.00427	0.994908
14.02	24.68	160707894	aldose reductase [Mus musculus]	BR2	8	1.01998	0.821763
14.02	24.68	160707894	aldose reductase [Mus musculus]	BR1	8	0.982387	0.858615
3.91	4.007	161760667	prelamin-A/C isoform C [Mus musculus]	BR3	2	0.965686	0.799697
3.91	4.007	161760667	prelamin-A/C isoform C [Mus musculus]	BR2	2	0.833062	0.821055
3.91	4.007	161760667	prelamin-A/C isoform C [Mus musculus]	BR1	2	0.990869	0.975764
2	2.756	162138894	phenylalanine--tRNA ligase alpha subunit [Mus musculus]	BR3	1	0.807671	0.954548
2	2.756	162138894	phenylalanine--tRNA ligase alpha subunit [Mus musculus]	BR2	1	1.16121	0.590292
2	2.756	162138894	phenylalanine--tRNA ligase alpha subunit [Mus musculus]	BR1	1	0.581921	0.125097
6.09	7.903	162138915	carnitine O-palmitoyltransferase 2, mitochondrial precursor [Mus musculus]	BR5	4	1.03884	0.789187
6.09	7.903	162138915	carnitine O-palmitoyltransferase 2, mitochondrial precursor [Mus musculus]	BR4	4	1.01687	0.837479
4.43	3.497	162287165	carnitine O-palmitoyltransferase 1, muscle isoform [Mus musculus]	BR5	2	0.940923	0.922418
4.43	3.497	162287165	carnitine O-palmitoyltransferase 1, muscle isoform [Mus musculus]	BR4	2	0.938	0.700688
2.93	5.57	162287165	carnitine O-palmitoyltransferase 1, muscle isoform [Mus musculus]	BR3	4	0.894172	0.569492
2.93	5.57	162287165	carnitine O-palmitoyltransferase 1, muscle isoform [Mus musculus]	BR2	4	0.839942	0.391095
2.93	5.57	162287165	carnitine O-palmitoyltransferase 1, muscle isoform [Mus musculus]	BR1	4	1.02345	0.870636
11.83	10.75	162461907	stress-70 protein, mitochondrial [Mus musculus]	BR5	6	0.857074	0.0651768
11.83	10.75	162461907	stress-70 protein, mitochondrial [Mus musculus]	BR4	6	0.988425	0.892002
97.56	80.26	163310765	serum albumin precursor [Mus musculus]	BR5	79	0.934881	0.265444
97.56	80.26	163310765	serum albumin precursor [Mus musculus]	BR5	79	0.934881	0.265444
97.56	80.26	163310765	serum albumin precursor [Mus musculus]	BR4	79	0.761299	1.03534e-09
97.56	80.26	163310765	serum albumin precursor [Mus musculus]	BR4	79	0.761299	1.03534e-09
95.64	79.61	163310765	serum albumin precursor [Mus musculus]	BR3	65	0.998374	0.987622
95.64	79.61	163310765	serum albumin precursor [Mus musculus]	BR2	65	1.08175	0.00355497
95.64	79.61	163310765	serum albumin precursor [Mus musculus]	BR1	65	0.936654	0.0568302
6.91	28.8	165932333	lactoylglutathione lyase [Mus musculus]	BR5	4	1.08078	0.440961
6.91	28.8	165932333	lactoylglutathione lyase [Mus musculus]	BR4	4	0.942533	0.680291
7.7	18.48	165932333	lactoylglutathione lyase [Mus musculus]	BR3	4	0.994049	0.923824
7.7	18.48	165932333	lactoylglutathione lyase [Mus musculus]	BR2	4	0.963344	0.552824
7.7	18.48	165932333	lactoylglutathione lyase [Mus musculus]	BR1	4	0.929516	0.268451
10.72	29.79	166197677	PDZ and LIM domain protein 7 isoform c [Mus musculus]	BR3	7	0.977371	0.943451
10.72	29.79	166197677	PDZ and LIM domain protein 7 isoform c [Mus musculus]	BR2	7	1.17486	0.156977
10.72	29.79	166197677	PDZ and LIM domain protein 7 isoform c [Mus musculus]	BR1	7	1.14754	0.258089
9.93	22.07	166197679	PDZ and LIM domain protein 7 isoform b [Mus musculus]	BR5	5	1.19268	0.187178
9.93	22.07	166197679	PDZ and LIM domain protein 7 isoform b [Mus musculus]	BR4	5	0.963221	0.524447
4.03	13.69	166851828	ATP synthase subunit delta, mitochondrial precursor [Mus musculus]	BR5	2	1.016	0.934163
4.03	13.69	166851828	ATP synthase subunit delta, mitochondrial precursor [Mus musculus]	BR4	2	0.994954	0.955906
2.03	5.357	166851828	ATP synthase subunit delta, mitochondrial precursor [Mus musculus]	BR3	1	1.19745	0.327681
2.03	5.357	166851828	ATP synthase subunit delta, mitochondrial precursor [Mus musculus]	BR2	1	0.840108	0.341149
2.03	5.357	166851828	ATP synthase subunit delta, mitochondrial precursor [Mus musculus]	BR1	1	0.891038	0.459933
2.33	1.648	167555029	fibrinogen alpha chain isoform 1 precursor [Mus musculus]	BR3	1	3.95602	0.0479507
2.33	1.648	167555029	fibrinogen alpha chain isoform 1 precursor [Mus musculus]	BR2	1	2.12324	0.257971
2.33	1.648	167555029	fibrinogen alpha chain isoform 1 precursor [Mus musculus]	BR1	1	2.00819	0.090519
2.04	7.121	170650601	O-acetyl-ADP-ribose deacetylase MACROD1 [Mus musculus]	BR3	1	0.779994	0.242532
2.04	7.121	170650601	O-acetyl-ADP-ribose deacetylase MACROD1 [Mus musculus]	BR2	1	1.4354	0.205159
2.04	7.121	170650601	O-acetyl-ADP-ribose deacetylase MACROD1 [Mus musculus]	BR1	1	0.864736	0.384088
10.41	21.66	170650627	PDZ and LIM domain protein 5 isoform ENH2 [Mus musculus]	BR5	6	1.22145	0.0952462
10.41	21.66	170650627	PDZ and LIM domain protein 5 isoform ENH2 [Mus musculus]	BR4	6	0.853338	0.10195
163.01	77.09	205830428	myosin heavy chain IIa [Mus musculus]	BR3	604	1.20794	0.0466289
163.01	77.09	205830428	myosin heavy chain IIa [Mus musculus]	BR2	604	1.13378	0.000839603
163.01	77.09	205830428	myosin heavy chain IIa [Mus musculus]	BR1	604	1.17213	0.0288692
1.77	21.15	213512816	cardiac phospholamban [Mus musculus]	BR5	1	1.16357	0.384887
1.77	21.15	213512816	cardiac phospholamban [Mus musculus]	BR4	1	0.85943	0.384239
2.16	2.338	224922806	glycerol-3-phosphate dehydrogenase, mitochondrial precursor [Mus musculus]	BR3	1	0.808634	0.561157
2.16	2.338	224922806	glycerol-3-phosphate dehydrogenase, mitochondrial precursor [Mus musculus]	BR2	1	1.03113	0.870182
2.16	2.338	224922806	glycerol-3-phosphate dehydrogenase, mitochondrial precursor [Mus musculus]	BR1	1	0.589925	0.038615
10.72	12.66	225543319	transitional endoplasmic reticulum ATPase [Mus musculus]	BR5	7	1.09334	0.759109
10.72	12.66	225543319	transitional endoplasmic reticulum ATPase [Mus musculus]	BR4	7	0.961346	0.739184
6.46	5.335	225543319	transitional endoplasmic reticulum ATPase [Mus musculus]	BR3	3	1.0579	0.952238
6.46	5.335	225543319	transitional endoplasmic reticulum ATPase [Mus musculus]	BR2	3	1.1097	0.394134
6.46	5.335	225543319	transitional endoplasmic reticulum ATPase [Mus musculus]	BR1	3	0.931319	0.560445
57.39	62.61	225579033	isocitrate dehydrogenase [NADP], mitochondrial precursor [Mus musculus]	BR5	36	1.0166	0.934023
57.39	62.61	225579033	isocitrate dehydrogenase [NADP], mitochondrial precursor [Mus musculus]	BR4	36	1.04615	0.293938
26.88	38.05	225579033	isocitrate dehydrogenase [NADP], mitochondrial precursor [Mus musculus]	BR3	13	1.09509	0.893945
26.88	38.05	225579033	isocitrate dehydrogenase [NADP], mitochondrial precursor [Mus musculus]	BR2	13	1.09257	0.238915
26.88	38.05	225579033	isocitrate dehydrogenase [NADP], mitochondrial precursor [Mus musculus]	BR1	13	1.06565	0.333447
1.44	1.587	226437651	triadin [Mus musculus]	BR3	1	1.36223	0.171551
1.44	1.587	226437651	triadin [Mus musculus]	BR2	1	1.3788	0.223093
1.44	1.587	226437651	triadin [Mus musculus]	BR1	1	1.03189	0.822444
31.14	33.73	226823367	fumarate hydratase, mitochondrial precursor [Mus musculus]	BR5	19	0.921404	0.329093
31.14	33.73	226823367	fumarate hydratase, mitochondrial precursor [Mus musculus]	BR4	19	1.1509	0.0812652
23.43	28.6	226823367	fumarate hydratase, mitochondrial precursor [Mus musculus]	BR3	12	0.975894	0.973386
23.43	28.6	226823367	fumarate hydratase, mitochondrial precursor [Mus musculus]	BR2	12	0.836526	0.0108492
23.43	28.6	226823367	fumarate hydratase, mitochondrial precursor [Mus musculus]	BR1	12	0.901863	0.306666
7.26	29.8	226874906	14-3-3 protein epsilon [Mus musculus]	BR5	8	1.13362	0.0608977
7.26	29.8	226874906	14-3-3 protein epsilon [Mus musculus]	BR4	8	1.00922	0.934467
10.33	29.41	226874906	14-3-3 protein epsilon [Mus musculus]	BR3	7	0.840026	0.718391
10.33	29.41	226874906	14-3-3 protein epsilon [Mus musculus]	BR2	7	0.962562	0.524759
10.33	29.41	226874906	14-3-3 protein epsilon [Mus musculus]	BR1	7	1.05133	0.404588
34.69	64.88	226958349	triosephosphate isomerase [Mus musculus]	BR5	26	1.08336	0.104461
34.69	64.88	226958349	triosephosphate isomerase [Mus musculus]	BR4	26	0.828549	0.00674556
35.81	66.22	226958349	triosephosphate isomerase [Mus musculus]	BR3	34	0.99083	0.946967
35.81	66.22	226958349	triosephosphate isomerase [Mus musculus]	BR2	34	1.01927	0.602697
35.81	66.22	226958349	triosephosphate isomerase [Mus musculus]	BR1	34	0.994065	0.933786
42.93	43.24	227330633	phosphoglucomutase-2 [Mus musculus]	BR5	22	1.06239	0.309446
42.93	43.24	227330633	phosphoglucomutase-2 [Mus musculus]	BR4	22	0.937413	0.135799
52.99	48.75	227330633	phosphoglucomutase-2 [Mus musculus]	BR3	32	0.916459	0.617035
52.99	48.75	227330633	phosphoglucomutase-2 [Mus musculus]	BR2	32	0.887527	0.000474103
52.99	48.75	227330633	phosphoglucomutase-2 [Mus musculus]	BR1	32	0.881422	0.00351311
24.84	37.78	227430322	calsequestrin-1 precursor [Mus musculus]	BR5	25	1.0552	0.58433
24.84	37.78	227430322	calsequestrin-1 precursor [Mus musculus]	BR4	25	0.80175	0.0224513
24.93	30.12	227430322	calsequestrin-1 precursor [Mus musculus]	BR3	28	0.991312	0.976853
24.93	30.12	227430322	calsequestrin-1 precursor [Mus musculus]	BR2	28	1.04382	0.34839
24.93	30.12	227430322	calsequestrin-1 precursor [Mus musculus]	BR1	28	1.06861	0.508067
31.32	58.26	227500281	electron transfer flavoprotein subunit alpha, mitochondrial [Mus musculus]	BR5	23	0.95351	0.801483
31.32	58.26	227500281	electron transfer flavoprotein subunit alpha, mitochondrial [Mus musculus]	BR4	23	1.03197	0.556305
13.76	25.23	227500281	electron transfer flavoprotein subunit alpha, mitochondrial [Mus musculus]	BR3	7	0.958352	0.907972
13.76	25.23	227500281	electron transfer flavoprotein subunit alpha, mitochondrial [Mus musculus]	BR2	7	0.762797	0.059669
13.76	25.23	227500281	electron transfer flavoprotein subunit alpha, mitochondrial [Mus musculus]	BR1	7	0.862164	0.459725
5.72	8.176	236461142	histone-lysine N-methyltransferase Smyd1 isoform 2 [Mus musculus]	BR5	3	1.10981	0.494873
5.72	8.176	236461142	histone-lysine N-methyltransferase Smyd1 isoform 2 [Mus musculus]	BR4	3	0.806555	0.280353
4	4.612	236461142	histone-lysine N-methyltransferase Smyd1 isoform 2 [Mus musculus]	BR3	2	0.92377	0.844642
4	4.612	236461142	histone-lysine N-methyltransferase Smyd1 isoform 2 [Mus musculus]	BR2	2	1.00304	0.980551
4	4.612	236461142	histone-lysine N-methyltransferase Smyd1 isoform 2 [Mus musculus]	BR1	2	1.03825	0.76993
4.9	11.02	238550192	myozenin-3 [Mus musculus]	BR3	3	1.12177	0.833254
4.9	11.02	238550192	myozenin-3 [Mus musculus]	BR2	3	1.02466	0.759307
4.9	11.02	238550192	myozenin-3 [Mus musculus]	BR1	3	1.07329	0.57017
4.51	7.285	238624114	acyl-coenzyme A thioesterase 2, mitochondrial precursor [Mus musculus]	BR5	3	0.873266	0.713877
4.51	7.285	238624114	acyl-coenzyme A thioesterase 2, mitochondrial precursor [Mus musculus]	BR4	3	0.87013	0.202667
1.35	3.532	238624114	acyl-coenzyme A thioesterase 2, mitochondrial precursor [Mus musculus]	BR3	2	0.908575	0.980123
1.35	3.532	238624114	acyl-coenzyme A thioesterase 2, mitochondrial precursor [Mus musculus]	BR2	2	0.987645	0.960313
1.35	3.532	238624114	acyl-coenzyme A thioesterase 2, mitochondrial precursor [Mus musculus]	BR1	2	1.39543	0.257833
36.89	51.5	254540027	malate dehydrogenase, cytoplasmic [Mus musculus]	BR5	24	0.949669	0.597269
36.89	51.5	254540027	malate dehydrogenase, cytoplasmic [Mus musculus]	BR4	24	0.991502	0.877419
30.04	47.6	254540027	malate dehydrogenase, cytoplasmic [Mus musculus]	BR3	18	1.05723	0.673697
30.04	47.6	254540027	malate dehydrogenase, cytoplasmic [Mus musculus]	BR2	18	0.955558	0.301528
30.04	47.6	254540027	malate dehydrogenase, cytoplasmic [Mus musculus]	BR1	18	1.02923	0.550647
2.19	4.885	254540168	78 kDa glucose-regulated protein precursor [Mus musculus]	BR5	3	0.770469	0.36361
2.19	4.885	254540168	78 kDa glucose-regulated protein precursor [Mus musculus]	BR4	3	0.884921	0.318906
30.45	32.62	254553458	glucose-6-phosphate isomerase [Mus musculus]	BR5	19	1.0566	0.598704
30.45	32.62	254553458	glucose-6-phosphate isomerase [Mus musculus]	BR4	19	0.965566	0.716006
34.76	41.04	254553458	glucose-6-phosphate isomerase [Mus musculus]	BR3	31	0.93856	0.543068
34.76	41.04	254553458	glucose-6-phosphate isomerase [Mus musculus]	BR2	31	0.908761	0.00992225
34.76	41.04	254553458	glucose-6-phosphate isomerase [Mus musculus]	BR1	31	0.85511	0.0226225
20.85	25.97	254588014	electron transfer flavoprotein-ubiquinone oxidoreductase, mitochondrial precursor [Mus musculus]	BR5	13	0.934561	0.434128
20.85	25.97	254588014	electron transfer flavoprotein-ubiquinone oxidoreductase, mitochondrial precursor [Mus musculus]	BR4	13	1.08216	0.238082
5.32	6.006	254588014	electron transfer flavoprotein-ubiquinone oxidoreductase, mitochondrial precursor [Mus musculus]	BR3	3	0.730495	0.0904981
5.32	6.006	254588014	electron transfer flavoprotein-ubiquinone oxidoreductase, mitochondrial precursor [Mus musculus]	BR2	3	0.876409	0.646422
5.32	6.006	254588014	electron transfer flavoprotein-ubiquinone oxidoreductase, mitochondrial precursor [Mus musculus]	BR1	3	1.15849	0.459413
13.5	2.518	254675244	plectin isoform 1 [Mus musculus]	BR3	9	1.05648	0.423505
13.5	2.518	254675244	plectin isoform 1 [Mus musculus]	BR2	9	0.963264	0.660392
13.5	2.518	254675244	plectin isoform 1 [Mus musculus]	BR1	9	1.18676	0.0227575
6.48	10.88	254692859	NADH dehydrogenase [ubiquinone] 1 alpha subcomplex subunit 9, mitochondrial precursor [Mus musculus]	BR5	4	0.877048	0.837025
6.48	10.88	254692859	NADH dehydrogenase [ubiquinone] 1 alpha subcomplex subunit 9, mitochondrial precursor [Mus musculus]	BR4	4	0.90281	0.55334
2.15	66.53	254750725	troponin T, fast skeletal muscle isoform 7 [Mus musculus]	BR5	25	1.23422	0.0629656
2.15	66.53	254750725	troponin T, fast skeletal muscle isoform 7 [Mus musculus]	BR4	25	0.751661	0.0833266
47.64	85.71	255708425	myoglobin [Mus musculus]	BR5	95	1.0079	0.963079
47.64	85.71	255708425	myoglobin [Mus musculus]	BR4	95	0.99943	0.992226
40.28	88.96	255708425	myoglobin [Mus musculus]	BR3	45	1.20179	0.465353
40.28	88.96	255708425	myoglobin [Mus musculus]	BR2	45	0.89071	0.00733776
40.28	88.96	255708425	myoglobin [Mus musculus]	BR1	45	1.00792	0.923154
12.21	22.83	255958286	succinyl-CoA ligase [ADP/GDP-forming] subunit alpha, mitochondrial precursor [Mus musculus]	BR5	7	1.06766	0.299845
12.21	22.83	255958286	succinyl-CoA ligase [ADP/GDP-forming] subunit alpha, mitochondrial precursor [Mus musculus]	BR4	7	0.93602	0.543036
13.06	21.68	255958286	succinyl-CoA ligase [ADP/GDP-forming] subunit alpha, mitochondrial precursor [Mus musculus]	BR3	7	0.966726	0.957425
13.06	21.68	255958286	succinyl-CoA ligase [ADP/GDP-forming] subunit alpha, mitochondrial precursor [Mus musculus]	BR2	7	0.904378	0.509628
13.06	21.68	255958286	succinyl-CoA ligase [ADP/GDP-forming] subunit alpha, mitochondrial precursor [Mus musculus]	BR1	7	0.946334	0.678367
1.39	2.065	255958320	cAMP-dependent protein kinase catalytic subunit beta isoform 3 [Mus musculus]	BR5	1	0.814725	0.286735
1.39	2.065	255958320	cAMP-dependent protein kinase catalytic subunit beta isoform 3 [Mus musculus]	BR4	1	1.19737	0.319664
106.21	90.14	256000780	tropomyosin alpha-1 chain isoform Tpm1.1st [Mus musculus]	BR5	80	1.20063	5.9369e-06
106.21	90.14	256000780	tropomyosin alpha-1 chain isoform Tpm1.1st [Mus musculus]	BR4	80	0.620955	3.5498e-08
73.3	90.85	256000780	tropomyosin alpha-1 chain isoform Tpm1.1st [Mus musculus]	BR3	134	1.01718	0.729344
73.3	90.85	256000780	tropomyosin alpha-1 chain isoform Tpm1.1st [Mus musculus]	BR2	134	1.01119	0.774566
73.3	90.85	256000780	tropomyosin alpha-1 chain isoform Tpm1.1st [Mus musculus]	BR1	134	1.07828	0.383602
13.55	15.26	257796245	dihydrolipoyllysine-residue acetyltransferase component of pyruvate dehydrogenase complex, mitochondrial [Mus musculus]	BR5	8	0.819355	0.0860961
13.55	15.26	257796245	dihydrolipoyllysine-residue acetyltransferase component of pyruvate dehydrogenase complex, mitochondrial [Mus musculus]	BR4	8	0.887806	0.394367
6.53	6.698	257796245	dihydrolipoyllysine-residue acetyltransferase component of pyruvate dehydrogenase complex, mitochondrial [Mus musculus]	BR3	4	0.909671	0.920595
6.53	6.698	257796245	dihydrolipoyllysine-residue acetyltransferase component of pyruvate dehydrogenase complex, mitochondrial [Mus musculus]	BR2	4	0.985018	0.873641
6.53	6.698	257796245	dihydrolipoyllysine-residue acetyltransferase component of pyruvate dehydrogenase complex, mitochondrial [Mus musculus]	BR1	4	1.02285	0.767719
2.02	0.3788	269315863	collagen alpha-5(VI) chain precursor [Mus musculus]	BR5	1	1.04763	0.852185
2.02	0.3788	269315863	collagen alpha-5(VI) chain precursor [Mus musculus]	BR4	1	1.17118	0.190443
26.32	61.21	300069034	PDZ and LIM domain protein 5 isoform ENH4 [Mus musculus]	BR3	17	1.19866	0.00136276
26.32	61.21	300069034	PDZ and LIM domain protein 5 isoform ENH4 [Mus musculus]	BR2	17	1.14639	0.0243535
26.32	61.21	300069034	PDZ and LIM domain protein 5 isoform ENH4 [Mus musculus]	BR1	17	1.22111	0.0734816
4.34	2.565	345842335	obscurin isoform 1 [Mus musculus]	BR3	2	1.01951	0.986191
4.34	2.565	345842335	obscurin isoform 1 [Mus musculus]	BR2	2	0.924247	0.314366
4.34	2.565	345842335	obscurin isoform 1 [Mus musculus]	BR1	2	0.930456	0.436956
10.94	12.52	358439544	MICOS complex subunit Mic60 isoform 5 [Mus musculus]	BR3	7	1.017	0.898795
10.94	12.52	358439544	MICOS complex subunit Mic60 isoform 5 [Mus musculus]	BR2	7	0.896189	0.296468
10.94	12.52	358439544	MICOS complex subunit Mic60 isoform 5 [Mus musculus]	BR1	7	0.997544	0.988924
2.53	6.967	406647884	bifunctional epoxide hydrolase 2 isoform d [Mus musculus]	BR5	2	0.613166	0.600206
2.53	6.967	406647884	bifunctional epoxide hydrolase 2 isoform d [Mus musculus]	BR4	2	0.98196	0.956767
51.94	73.74	439253893	actin, alpha skeletal muscle [Mus musculus]	BR5	81	1.3047	0.248255
51.94	73.74	439253893	actin, alpha skeletal muscle [Mus musculus]	BR4	81	0.692629	0.319899
65.16	77.45	439253893	actin, alpha skeletal muscle [Mus musculus]	BR3	254	1.51501	0.0443932
65.16	77.45	439253893	actin, alpha skeletal muscle [Mus musculus]	BR2	254	1.72403	0.00717961
65.16	77.45	439253893	actin, alpha skeletal muscle [Mus musculus]	BR1	254	1.38697	0.115854
2.55	2.326	444189294	ubiquitin-like modifier-activating enzyme 1 isoform 1 [Mus musculus]	BR5	2	1.10981	0.515666
2.55	2.326	444189294	ubiquitin-like modifier-activating enzyme 1 isoform 1 [Mus musculus]	BR4	2	1.04439	0.548749
10.04	74.83	498752597	hemoglobin subunit beta-1 [Mus musculus]	BR5	43	0.91648	0.731287
10.04	74.83	498752597	hemoglobin subunit beta-1 [Mus musculus]	BR4	43	0.979316	0.756806
20.82	78.91	498752597	hemoglobin subunit beta-1 [Mus musculus]	BR3	18	1.03606	0.97195
20.82	78.91	498752597	hemoglobin subunit beta-1 [Mus musculus]	BR2	18	1.02125	0.795453
20.82	78.91	498752597	hemoglobin subunit beta-1 [Mus musculus]	BR1	18	1.0153	0.93064
7.68	22.5	568384815	four and a half LIM domains protein 1 isoform 3 [Mus musculus]	BR5	5	1.34079	0.0674124
7.68	22.5	568384815	four and a half LIM domains protein 1 isoform 3 [Mus musculus]	BR4	5	0.78791	0.0407698
10.26	27.7	568889869	PREDICTED: ATP synthase subunit O, mitochondrial [Mus musculus]	BR5	6	1.19957	0.0191501
10.26	27.7	568889869	PREDICTED: ATP synthase subunit O, mitochondrial [Mus musculus]	BR4	6	0.801801	0.0081782
12.45	32.39	568889869	PREDICTED: ATP synthase subunit O, mitochondrial [Mus musculus]	BR3	7	0.958963	0.721274
12.45	32.39	568889869	PREDICTED: ATP synthase subunit O, mitochondrial [Mus musculus]	BR2	7	0.734479	0.00202861
12.45	32.39	568889869	PREDICTED: ATP synthase subunit O, mitochondrial [Mus musculus]	BR1	7	0.941373	0.554745
10.17	51.46	568893484	PREDICTED: histone H4 [Mus musculus]	BR5	7	0.842587	0.0840385
10.17	51.46	568893484	PREDICTED: histone H4 [Mus musculus]	BR4	7	1.14711	0.245029
13.55	53.4	568893484	PREDICTED: histone H4 [Mus musculus]	BR3	12	1.31585	0.0354077
13.55	53.4	568893484	PREDICTED: histone H4 [Mus musculus]	BR2	12	1.03407	0.641864
13.55	53.4	568893484	PREDICTED: histone H4 [Mus musculus]	BR1	12	1.18679	0.223043
4	10.34	568898549	PREDICTED: ubiquitin-conjugating enzyme E2 N-like [Mus musculus]	BR5	2	0.94245	0.813838
4	10.34	568898549	PREDICTED: ubiquitin-conjugating enzyme E2 N-like [Mus musculus]	BR4	2	1.0201	0.931634
11.1	55.81	568898574	PREDICTED: cytochrome c oxidase subunit 5B, mitochondrial [Mus musculus]	BR5	7	0.986951	0.84044
11.1	55.81	568898574	PREDICTED: cytochrome c oxidase subunit 5B, mitochondrial [Mus musculus]	BR4	7	0.975446	0.674125
6.81	35.66	568898574	PREDICTED: cytochrome c oxidase subunit 5B, mitochondrial [Mus musculus]	BR3	4	1.15747	0.379553
6.81	35.66	568898574	PREDICTED: cytochrome c oxidase subunit 5B, mitochondrial [Mus musculus]	BR2	4	1.17781	0.479644
6.81	35.66	568898574	PREDICTED: cytochrome c oxidase subunit 5B, mitochondrial [Mus musculus]	BR1	4	1.0105	0.942349
1.39	10.83	568901345	PREDICTED: NADH dehydrogenase [ubiquinone] 1 subunit C2 [Mus musculus]	BR3	1	0.682311	0.184442
1.39	10.83	568901345	PREDICTED: NADH dehydrogenase [ubiquinone] 1 subunit C2 [Mus musculus]	BR2	1	0.934833	0.723209
1.39	10.83	568901345	PREDICTED: NADH dehydrogenase [ubiquinone] 1 subunit C2 [Mus musculus]	BR1	1	0.818355	0.310246
17.8	44.74	568904952	PREDICTED: ES1 protein homolog, mitochondrial [Mus musculus]	BR5	9	0.957485	0.847007
17.8	44.74	568904952	PREDICTED: ES1 protein homolog, mitochondrial [Mus musculus]	BR4	9	0.977382	0.605066
6.29	12.78	568904952	PREDICTED: ES1 protein homolog, mitochondrial [Mus musculus]	BR3	4	1.08822	0.927627
6.29	12.78	568904952	PREDICTED: ES1 protein homolog, mitochondrial [Mus musculus]	BR2	4	0.867502	0.0741955
6.29	12.78	568904952	PREDICTED: ES1 protein homolog, mitochondrial [Mus musculus]	BR1	4	0.907498	0.420497
29.22	33.68	568905803	PREDICTED: 60 kDa heat shock protein, mitochondrial isoform X1 [Mus musculus]	BR5	16	0.924841	0.59857
29.22	33.68	568905803	PREDICTED: 60 kDa heat shock protein, mitochondrial isoform X1 [Mus musculus]	BR4	16	1.05441	0.772349
14.55	17.8	568905803	PREDICTED: 60 kDa heat shock protein, mitochondrial isoform X1 [Mus musculus]	BR3	12	0.859701	0.640005
14.55	17.8	568905803	PREDICTED: 60 kDa heat shock protein, mitochondrial isoform X1 [Mus musculus]	BR2	12	0.933743	0.71952
14.55	17.8	568905803	PREDICTED: 60 kDa heat shock protein, mitochondrial isoform X1 [Mus musculus]	BR1	12	1.29441	0.268815
4.64	5.227	568906305	PREDICTED: NADH-ubiquinone oxidoreductase 75 kDa subunit, mitochondrial isoform X1 [Mus musculus]	BR5	3	0.979261	0.906471
4.64	5.227	568906305	PREDICTED: NADH-ubiquinone oxidoreductase 75 kDa subunit, mitochondrial isoform X1 [Mus musculus]	BR4	3	0.906686	0.42171
4.07	4.677	568906305	PREDICTED: NADH-ubiquinone oxidoreductase 75 kDa subunit, mitochondrial isoform X1 [Mus musculus]	BR3	3	1.0729	0.490054
4.07	4.677	568906305	PREDICTED: NADH-ubiquinone oxidoreductase 75 kDa subunit, mitochondrial isoform X1 [Mus musculus]	BR2	3	1.02097	0.828673
4.07	4.677	568906305	PREDICTED: NADH-ubiquinone oxidoreductase 75 kDa subunit, mitochondrial isoform X1 [Mus musculus]	BR1	3	0.941042	0.548513
16.02	23.4	568909414	PREDICTED: myosin-binding protein H isoform X1 [Mus musculus]	BR3	8	1.23284	0.0304545
16.02	23.4	568909414	PREDICTED: myosin-binding protein H isoform X1 [Mus musculus]	BR2	8	1.0618	0.40887
16.02	23.4	568909414	PREDICTED: myosin-binding protein H isoform X1 [Mus musculus]	BR1	8	1.53932	0.0046083
4.02	33.33	568910404	PREDICTED: apolipoprotein A-II isoform X1 [Mus musculus]	BR5	2	0.693462	0.0590845
4.02	33.33	568910404	PREDICTED: apolipoprotein A-II isoform X1 [Mus musculus]	BR4	2	1.03282	0.78634
19.41	33.67	568912066	PREDICTED: ATP synthase subunit gamma, mitochondrial isoform X1 [Mus musculus]	BR5	11	0.819083	0.00171731
19.41	33.67	568912066	PREDICTED: ATP synthase subunit gamma, mitochondrial isoform X1 [Mus musculus]	BR4	11	0.920467	0.6146
19.28	37.04	568912066	PREDICTED: ATP synthase subunit gamma, mitochondrial isoform X1 [Mus musculus]	BR3	14	1.02681	0.579131
19.28	37.04	568912066	PREDICTED: ATP synthase subunit gamma, mitochondrial isoform X1 [Mus musculus]	BR2	14	0.878291	0.00897882
19.28	37.04	568912066	PREDICTED: ATP synthase subunit gamma, mitochondrial isoform X1 [Mus musculus]	BR1	14	0.924658	0.139638
29.82	76.8	568912818	PREDICTED: adenylate kinase isoenzyme 1 isoform X1 [Mus musculus]	BR5	24	1.09489	0.267054
29.82	76.8	568912818	PREDICTED: adenylate kinase isoenzyme 1 isoform X1 [Mus musculus]	BR4	24	0.860646	0.0744133
36.87	76.8	568912818	PREDICTED: adenylate kinase isoenzyme 1 isoform X1 [Mus musculus]	BR3	28	1.02516	0.899667
36.87	76.8	568912818	PREDICTED: adenylate kinase isoenzyme 1 isoform X1 [Mus musculus]	BR2	28	1.01215	0.75853
36.87	76.8	568912818	PREDICTED: adenylate kinase isoenzyme 1 isoform X1 [Mus musculus]	BR1	28	1.07227	0.296745
61.71	8.521	568913099	PREDICTED: nebulin isoform X9 [Mus musculus]	BR3	38	1.50032	0.000227961
61.71	8.521	568913099	PREDICTED: nebulin isoform X9 [Mus musculus]	BR2	38	1.3673	2.38696e-07
61.71	8.521	568913099	PREDICTED: nebulin isoform X9 [Mus musculus]	BR1	38	1.25657	3.20803e-05
18.58	2.393	568913135	PREDICTED: nebulin isoform X26 [Mus musculus]	BR5	11	1.12511	0.122535
18.58	2.393	568913135	PREDICTED: nebulin isoform X26 [Mus musculus]	BR4	11	0.761503	0.000393879
11.75	14.74	568915592	PREDICTED: isocitrate dehydrogenase [NAD] subunit beta, mitochondrial isoform X1 [Mus musculus]	BR5	6	0.921962	0.604422
11.75	14.74	568915592	PREDICTED: isocitrate dehydrogenase [NAD] subunit beta, mitochondrial isoform X1 [Mus musculus]	BR4	6	0.824825	0.169434
6	4.36	568921641	PREDICTED: synaptopodin-2 isoform X1 [Mus musculus]	BR3	3	0.89562	0.591447
6	4.36	568921641	PREDICTED: synaptopodin-2 isoform X1 [Mus musculus]	BR2	3	0.882749	0.693431
6	4.36	568921641	PREDICTED: synaptopodin-2 isoform X1 [Mus musculus]	BR1	3	0.867604	0.403447
11.37	16.44	568921685	PREDICTED: calsequestrin-2 isoform X1 [Mus musculus]	BR5	7	0.985064	0.952118
11.37	16.44	568921685	PREDICTED: calsequestrin-2 isoform X1 [Mus musculus]	BR4	7	0.842558	0.097647
8.75	21.72	568921830	PREDICTED: glutathione S-transferase Mu 1 isoform X1 [Mus musculus]	BR3	5	0.891856	0.925283
8.75	21.72	568921830	PREDICTED: glutathione S-transferase Mu 1 isoform X1 [Mus musculus]	BR2	5	1.1605	0.137607
8.75	21.72	568921830	PREDICTED: glutathione S-transferase Mu 1 isoform X1 [Mus musculus]	BR1	5	0.867837	0.337448
2.21	3.752	568922624	PREDICTED: AMP deaminase 1 isoform X1 [Mus musculus]	BR5	3	0.979063	0.831932
2.21	3.752	568922624	PREDICTED: AMP deaminase 1 isoform X1 [Mus musculus]	BR4	3	0.960264	0.609555
12.41	11.51	568922624	PREDICTED: AMP deaminase 1 isoform X1 [Mus musculus]	BR3	7	0.910051	0.274034
12.41	11.51	568922624	PREDICTED: AMP deaminase 1 isoform X1 [Mus musculus]	BR2	7	1.04477	0.597284
12.41	11.51	568922624	PREDICTED: AMP deaminase 1 isoform X1 [Mus musculus]	BR1	7	0.902134	0.324387
22.73	8.355	568924485	PREDICTED: glycogen debranching enzyme isoform X1 [Mus musculus]	BR5	12	0.813362	0.0450497
22.73	8.355	568924485	PREDICTED: glycogen debranching enzyme isoform X1 [Mus musculus]	BR4	12	1.01955	0.798028
36	12.66	568924485	PREDICTED: glycogen debranching enzyme isoform X1 [Mus musculus]	BR3	17	0.991871	0.942345
36	12.66	568924485	PREDICTED: glycogen debranching enzyme isoform X1 [Mus musculus]	BR2	17	0.944791	0.172498
36	12.66	568924485	PREDICTED: glycogen debranching enzyme isoform X1 [Mus musculus]	BR1	17	0.987474	0.711872
6.3	14.29	568931796	PREDICTED: succinate dehydrogenase [ubiquinone] iron-sulfur subunit, mitochondrial isoform X1 [Mus musculus]	BR5	4	1.06409	0.944325
6.3	14.29	568931796	PREDICTED: succinate dehydrogenase [ubiquinone] iron-sulfur subunit, mitochondrial isoform X1 [Mus musculus]	BR4	4	1	1
27.32	73.27	568936906	PREDICTED: myosin regulatory light chain 2, ventricular/cardiac muscle isoform isoform X1 [Mus musculus]	BR5	30	0.917346	0.677267
27.32	73.27	568936906	PREDICTED: myosin regulatory light chain 2, ventricular/cardiac muscle isoform isoform X1 [Mus musculus]	BR4	30	0.996755	0.942056
26.34	77.72	568936906	PREDICTED: myosin regulatory light chain 2, ventricular/cardiac muscle isoform isoform X1 [Mus musculus]	BR3	21	1.02834	0.881089
26.34	77.72	568936906	PREDICTED: myosin regulatory light chain 2, ventricular/cardiac muscle isoform isoform X1 [Mus musculus]	BR2	21	1.11238	0.0574009
26.34	77.72	568936906	PREDICTED: myosin regulatory light chain 2, ventricular/cardiac muscle isoform isoform X1 [Mus musculus]	BR1	21	0.969622	0.510079
40.83	9.432	568939784	PREDICTED: filamin-C isoform X1 [Mus musculus]	BR3	23	1.04963	0.558563
40.83	9.432	568939784	PREDICTED: filamin-C isoform X1 [Mus musculus]	BR2	23	1.05801	0.361685
40.83	9.432	568939784	PREDICTED: filamin-C isoform X1 [Mus musculus]	BR1	23	1.0701	0.163584
2	7.08	568944898	PREDICTED: heterogeneous nuclear ribonucleoprotein L isoform X4 [Mus musculus]	BR3	1	0.808149	0.276711
2	7.08	568944898	PREDICTED: heterogeneous nuclear ribonucleoprotein L isoform X4 [Mus musculus]	BR2	1	1.17121	0.55253
2	7.08	568944898	PREDICTED: heterogeneous nuclear ribonucleoprotein L isoform X4 [Mus musculus]	BR1	1	1.01555	0.9017
85.11	39.26	568947734	PREDICTED: myosin-binding protein C, fast-type isoform X1 [Mus musculus]	BR5	41	1.16618	0.00514932
85.11	39.26	568947734	PREDICTED: myosin-binding protein C, fast-type isoform X1 [Mus musculus]	BR4	41	0.769045	8.5825e-10
136.63	65.38	568947734	PREDICTED: myosin-binding protein C, fast-type isoform X1 [Mus musculus]	BR3	79	0.932931	0.489939
136.63	65.38	568947734	PREDICTED: myosin-binding protein C, fast-type isoform X1 [Mus musculus]	BR2	79	1.03596	0.0639657
136.63	65.38	568947734	PREDICTED: myosin-binding protein C, fast-type isoform X1 [Mus musculus]	BR1	79	1.15941	5.03852e-06
90.46	83.73	568949348	PREDICTED: fructose-bisphosphate aldolase A isoform X1 [Mus musculus]	BR3	147	1.05177	0.23981
90.46	83.73	568949348	PREDICTED: fructose-bisphosphate aldolase A isoform X1 [Mus musculus]	BR2	147	0.910431	0.00319256
90.46	83.73	568949348	PREDICTED: fructose-bisphosphate aldolase A isoform X1 [Mus musculus]	BR1	147	1.00125	0.983543
96.82	48.75	568949470	PREDICTED: sarcoplasmic/endoplasmic reticulum calcium ATPase 1 isoform X1 [Mus musculus]	BR5	59	1.06308	0.0872125
96.82	48.75	568949470	PREDICTED: sarcoplasmic/endoplasmic reticulum calcium ATPase 1 isoform X1 [Mus musculus]	BR4	59	0.70404	2.02148e-06
131.92	55.14	568949470	PREDICTED: sarcoplasmic/endoplasmic reticulum calcium ATPase 1 isoform X1 [Mus musculus]	BR3	106	0.967573	0.743739
131.92	55.14	568949470	PREDICTED: sarcoplasmic/endoplasmic reticulum calcium ATPase 1 isoform X1 [Mus musculus]	BR2	106	0.980668	0.508988
131.92	55.14	568949470	PREDICTED: sarcoplasmic/endoplasmic reticulum calcium ATPase 1 isoform X1 [Mus musculus]	BR1	106	1.05817	0.337453
6.3	14.12	568950988	PREDICTED: tripartite motif-containing protein 72 isoform X2 [Mus musculus]	BR3	3	1.17628	0.367095
6.3	14.12	568950988	PREDICTED: tripartite motif-containing protein 72 isoform X2 [Mus musculus]	BR2	3	1.11732	0.32936
6.3	14.12	568950988	PREDICTED: tripartite motif-containing protein 72 isoform X2 [Mus musculus]	BR1	3	1.03668	0.717634
2.07	9.615	568951392	PREDICTED: acyl carrier protein, mitochondrial isoform X1 [Mus musculus]	BR3	1	1.03423	0.806831
2.07	9.615	568951392	PREDICTED: acyl carrier protein, mitochondrial isoform X1 [Mus musculus]	BR2	1	0.866106	0.406725
2.07	9.615	568951392	PREDICTED: acyl carrier protein, mitochondrial isoform X1 [Mus musculus]	BR1	1	1.04297	0.956818
2.04	4.154	568952032	PREDICTED: serine/threonine-protein phosphatase PP1-gamma catalytic subunit [Mus musculus]	BR5	1	1.08857	0.983645
2.04	4.154	568952032	PREDICTED: serine/threonine-protein phosphatase PP1-gamma catalytic subunit [Mus musculus]	BR4	1	0.965644	0.790535
4.23	71.26	568952846	PREDICTED: troponin T, fast skeletal muscle isoform X33 [Mus musculus]	BR3	49	1.34093	0.798372
4.23	71.26	568952846	PREDICTED: troponin T, fast skeletal muscle isoform X33 [Mus musculus]	BR2	49	0.783461	0.0220647
4.23	71.26	568952846	PREDICTED: troponin T, fast skeletal muscle isoform X33 [Mus musculus]	BR1	49	1.08047	0.552538
45.52	69.76	568952858	PREDICTED: troponin T, fast skeletal muscle isoform X39 [Mus musculus]	BR5	28	1.25561	0.0436542
45.52	69.76	568952858	PREDICTED: troponin T, fast skeletal muscle isoform X39 [Mus musculus]	BR4	28	0.624343	0.0599037
51.62	70.56	568952858	PREDICTED: troponin T, fast skeletal muscle isoform X39 [Mus musculus]	BR3	52	1.00319	0.971024
51.62	70.56	568952858	PREDICTED: troponin T, fast skeletal muscle isoform X39 [Mus musculus]	BR2	52	1.0988	0.249307
51.62	70.56	568952858	PREDICTED: troponin T, fast skeletal muscle isoform X39 [Mus musculus]	BR1	52	1.12862	0.330013
77.95	33.24	568953176	PREDICTED: myomesin-2 isoform X2 [Mus musculus]	BR5	40	1.07093	0.0601001
77.95	33.24	568953176	PREDICTED: myomesin-2 isoform X2 [Mus musculus]	BR4	40	0.794084	8.49688e-07
127.94	42.87	568953176	PREDICTED: myomesin-2 isoform X2 [Mus musculus]	BR3	78	0.953636	0.514353
127.94	42.87	568953176	PREDICTED: myomesin-2 isoform X2 [Mus musculus]	BR2	78	1.03717	0.0507597
127.94	42.87	568953176	PREDICTED: myomesin-2 isoform X2 [Mus musculus]	BR1	78	1.11634	0.000622161
6.01	15.11	568954913	PREDICTED: PDZ and LIM domain protein 3 isoform X1 [Mus musculus]	BR3	4	0.925249	0.884362
6.01	15.11	568954913	PREDICTED: PDZ and LIM domain protein 3 isoform X1 [Mus musculus]	BR2	4	1.26322	0.0251814
6.01	15.11	568954913	PREDICTED: PDZ and LIM domain protein 3 isoform X1 [Mus musculus]	BR1	4	0.871337	0.269125
1.35	1.659	568955849	PREDICTED: phosphorylase b kinase regulatory subunit beta isoform X1 [Mus musculus]	BR3	1	1.69726	0.367961
1.35	1.659	568955849	PREDICTED: phosphorylase b kinase regulatory subunit beta isoform X1 [Mus musculus]	BR2	1	1.55454	0.674623
1.35	1.659	568955849	PREDICTED: phosphorylase b kinase regulatory subunit beta isoform X1 [Mus musculus]	BR1	1	1.08227	0.894002
18.06	59.09	568956465	PREDICTED: peroxiredoxin-2 isoform X1 [Mus musculus]	BR5	9	0.921913	0.408109
18.06	59.09	568956465	PREDICTED: peroxiredoxin-2 isoform X1 [Mus musculus]	BR4	9	0.941787	0.566737
8.04	24.75	568956465	PREDICTED: peroxiredoxin-2 isoform X1 [Mus musculus]	BR3	5	0.963096	0.840722
8.04	24.75	568956465	PREDICTED: peroxiredoxin-2 isoform X1 [Mus musculus]	BR2	5	0.960042	0.690723
8.04	24.75	568956465	PREDICTED: peroxiredoxin-2 isoform X1 [Mus musculus]	BR1	5	0.949385	0.77702
2	2.196	568961907	PREDICTED: propionyl-CoA carboxylase beta chain, mitochondrial isoform X2 [Mus musculus]	BR5	1	0.659474	0.378446
2	2.196	568961907	PREDICTED: propionyl-CoA carboxylase beta chain, mitochondrial isoform X2 [Mus musculus]	BR4	1	1.50716	0.549776
52.65	26.89	568966329	PREDICTED: myosin-binding protein C, slow-type isoform X14 [Mus musculus]	BR3	32	1.19967	0.159194
52.65	26.89	568966329	PREDICTED: myosin-binding protein C, slow-type isoform X14 [Mus musculus]	BR2	32	1.13364	0.00640809
52.65	26.89	568966329	PREDICTED: myosin-binding protein C, slow-type isoform X14 [Mus musculus]	BR1	32	1.07576	0.129307
11.22	20.39	568966988	PREDICTED: phosphate carrier protein, mitochondrial isoform X1 [Mus musculus]	BR5	8	0.970852	0.723827
11.22	20.39	568966988	PREDICTED: phosphate carrier protein, mitochondrial isoform X1 [Mus musculus]	BR4	8	0.99525	0.961591
13.31	20.39	568966988	PREDICTED: phosphate carrier protein, mitochondrial isoform X1 [Mus musculus]	BR3	9	1.05572	0.364834
13.31	20.39	568966988	PREDICTED: phosphate carrier protein, mitochondrial isoform X1 [Mus musculus]	BR2	9	0.813962	0.00554657
13.31	20.39	568966988	PREDICTED: phosphate carrier protein, mitochondrial isoform X1 [Mus musculus]	BR1	9	1.01284	0.838925
2.05	22.63	568972041	PREDICTED: myosin-3 isoform X1 [Mus musculus]	BR5	74	1.09702	0.490316
2.05	22.63	568972041	PREDICTED: myosin-3 isoform X1 [Mus musculus]	BR4	74	0.954642	0.745708
6.2	34.54	568972041	PREDICTED: myosin-3 isoform X1 [Mus musculus]	BR3	252	0.875399	0.693818
6.2	34.54	568972041	PREDICTED: myosin-3 isoform X1 [Mus musculus]	BR2	252	1.06973	0.590565
6.2	34.54	568972041	PREDICTED: myosin-3 isoform X1 [Mus musculus]	BR1	252	1.13598	0.575285
5.38	36.59	568973615	PREDICTED: cytochrome b-c1 complex subunit 8 isoform X1 [Mus musculus]	BR5	5	0.790182	0.468744
5.38	36.59	568973615	PREDICTED: cytochrome b-c1 complex subunit 8 isoform X1 [Mus musculus]	BR4	5	1.04175	0.638769
6.71	48.78	568973615	PREDICTED: cytochrome b-c1 complex subunit 8 isoform X1 [Mus musculus]	BR3	5	1.1255	0.935515
6.71	48.78	568973615	PREDICTED: cytochrome b-c1 complex subunit 8 isoform X1 [Mus musculus]	BR2	5	0.881405	0.235107
6.71	48.78	568973615	PREDICTED: cytochrome b-c1 complex subunit 8 isoform X1 [Mus musculus]	BR1	5	1.01319	0.881597
3.68	6.294	568975126	PREDICTED: heterogeneous nuclear ribonucleoprotein H isoform X6 [Mus musculus]	BR3	2	0.869857	0.970814
3.68	6.294	568975126	PREDICTED: heterogeneous nuclear ribonucleoprotein H isoform X6 [Mus musculus]	BR2	2	1.04893	0.755745
3.68	6.294	568975126	PREDICTED: heterogeneous nuclear ribonucleoprotein H isoform X6 [Mus musculus]	BR1	2	0.920956	0.862049
17.5	67.08	568975897	PREDICTED: ATP synthase subunit d, mitochondrial isoform X1 [Mus musculus]	BR5	9	0.974486	0.833499
17.5	67.08	568975897	PREDICTED: ATP synthase subunit d, mitochondrial isoform X1 [Mus musculus]	BR4	9	0.803314	0.057347
12.54	39.13	568975897	PREDICTED: ATP synthase subunit d, mitochondrial isoform X1 [Mus musculus]	BR3	7	0.932818	0.675116
12.54	39.13	568975897	PREDICTED: ATP synthase subunit d, mitochondrial isoform X1 [Mus musculus]	BR2	7	0.883901	0.135313
12.54	39.13	568975897	PREDICTED: ATP synthase subunit d, mitochondrial isoform X1 [Mus musculus]	BR1	7	1.03928	0.696094
7.24	33.33	568982851	PREDICTED: histone H2A type 2-A, partial [Mus musculus]	BR5	4	1.05476	0.74765
7.24	33.33	568982851	PREDICTED: histone H2A type 2-A, partial [Mus musculus]	BR4	4	1.13015	0.404789
9.2	42.06	568982851	PREDICTED: histone H2A type 2-A, partial [Mus musculus]	BR3	6	1.25366	0.058061
9.2	42.06	568982851	PREDICTED: histone H2A type 2-A, partial [Mus musculus]	BR2	6	1.0702	0.434418
9.2	42.06	568982851	PREDICTED: histone H2A type 2-A, partial [Mus musculus]	BR1	6	1.22394	0.0736037
2.03	0.6214	568986313	PREDICTED: dedicator of cytokinesis protein 9 isoform X14 [Mus musculus]	BR5	1	0.968572	0.944441
2.03	0.6214	568986313	PREDICTED: dedicator of cytokinesis protein 9 isoform X14 [Mus musculus]	BR4	1	1.21339	0.164249
4.6	13.59	568986386	PREDICTED: peptidyl-prolyl cis-trans isomerase F, mitochondrial isoform X1 [Mus musculus]	BR5	3	0.949566	0.845525
4.6	13.59	568986386	PREDICTED: peptidyl-prolyl cis-trans isomerase F, mitochondrial isoform X1 [Mus musculus]	BR4	3	1.11125	0.45986
1.85	2.277	568986606	PREDICTED: calcium/calmodulin-dependent protein kinase type II subunit gamma isoform X11 [Mus musculus]	BR3	1	1.1038	0.351526
1.85	2.277	568986606	PREDICTED: calcium/calmodulin-dependent protein kinase type II subunit gamma isoform X11 [Mus musculus]	BR2	1	1.10311	0.353202
1.85	2.277	568986606	PREDICTED: calcium/calmodulin-dependent protein kinase type II subunit gamma isoform X11 [Mus musculus]	BR1	1	1.13306	0.651235
2.96	11.83	568986698	PREDICTED: S-formylglutathione hydrolase isoform X1 [Mus musculus]	BR3	2	1.0181	0.973302
2.96	11.83	568986698	PREDICTED: S-formylglutathione hydrolase isoform X1 [Mus musculus]	BR2	2	1.0443	0.843677
2.96	11.83	568986698	PREDICTED: S-formylglutathione hydrolase isoform X1 [Mus musculus]	BR1	2	0.917952	0.621485
36.56	38.6	568987140	PREDICTED: succinyl-CoA ligase [ADP-forming] subunit beta, mitochondrial isoform X1 [Mus musculus]	BR5	20	1.04952	0.431571
36.56	38.6	568987140	PREDICTED: succinyl-CoA ligase [ADP-forming] subunit beta, mitochondrial isoform X1 [Mus musculus]	BR4	20	1.08057	0.285131
17.95	18.8	568987140	PREDICTED: succinyl-CoA ligase [ADP-forming] subunit beta, mitochondrial isoform X1 [Mus musculus]	BR3	10	0.891324	0.357413
17.95	18.8	568987140	PREDICTED: succinyl-CoA ligase [ADP-forming] subunit beta, mitochondrial isoform X1 [Mus musculus]	BR2	10	0.845039	0.0229041
17.95	18.8	568987140	PREDICTED: succinyl-CoA ligase [ADP-forming] subunit beta, mitochondrial isoform X1 [Mus musculus]	BR1	10	0.905964	0.277698
8.26	5.115	568987488	PREDICTED: vinculin isoform X1 [Mus musculus]	BR5	4	0.863032	0.321429
8.26	5.115	568987488	PREDICTED: vinculin isoform X1 [Mus musculus]	BR4	4	1.00096	0.993149
2.03	1.411	568987488	PREDICTED: vinculin isoform X1 [Mus musculus]	BR3	2	0.913801	0.806447
2.03	1.411	568987488	PREDICTED: vinculin isoform X1 [Mus musculus]	BR2	2	0.950255	0.709368
2.03	1.411	568987488	PREDICTED: vinculin isoform X1 [Mus musculus]	BR1	2	0.654312	0.526943
52.82	48.46	568991693	PREDICTED: ATP-dependent 6-phosphofructokinase, muscle type isoform X1 [Mus musculus]	BR5	29	0.920361	0.111338
52.82	48.46	568991693	PREDICTED: ATP-dependent 6-phosphofructokinase, muscle type isoform X1 [Mus musculus]	BR4	29	0.977977	0.779949
47.2	40	568991693	PREDICTED: ATP-dependent 6-phosphofructokinase, muscle type isoform X1 [Mus musculus]	BR3	27	1.01819	0.912485
47.2	40	568991693	PREDICTED: ATP-dependent 6-phosphofructokinase, muscle type isoform X1 [Mus musculus]	BR2	27	0.993597	0.902707
47.2	40	568991693	PREDICTED: ATP-dependent 6-phosphofructokinase, muscle type isoform X1 [Mus musculus]	BR1	27	0.930804	0.19324
55.67	96.36	568991776	PREDICTED: parvalbumin alpha isoform X1 [Mus musculus]	BR5	60	1.04275	0.808479
55.67	96.36	568991776	PREDICTED: parvalbumin alpha isoform X1 [Mus musculus]	BR4	60	0.840765	0.0894934
58.74	96.36	568991776	PREDICTED: parvalbumin alpha isoform X1 [Mus musculus]	BR3	99	0.979366	0.85503
58.74	96.36	568991776	PREDICTED: parvalbumin alpha isoform X1 [Mus musculus]	BR2	99	1.09815	0.0228699
58.74	96.36	568991776	PREDICTED: parvalbumin alpha isoform X1 [Mus musculus]	BR1	99	1.01245	0.861679
2.43	4.11	568993079	PREDICTED: elongation factor 1-delta isoform X10 [Mus musculus]	BR5	1	1.14352	0.738474
2.43	4.11	568993079	PREDICTED: elongation factor 1-delta isoform X10 [Mus musculus]	BR4	1	1.04959	0.872036
26.84	19.06	568994402	PREDICTED: sarcalumenin isoform X1 [Mus musculus]	BR5	15	0.930561	0.527482
26.84	19.06	568994402	PREDICTED: sarcalumenin isoform X1 [Mus musculus]	BR4	15	0.888986	0.23916
35.07	23.66	568994402	PREDICTED: sarcalumenin isoform X1 [Mus musculus]	BR3	24	1.09449	0.692702
35.07	23.66	568994402	PREDICTED: sarcalumenin isoform X1 [Mus musculus]	BR2	24	1.09137	0.114168
35.07	23.66	568994402	PREDICTED: sarcalumenin isoform X1 [Mus musculus]	BR1	24	0.952967	0.585652
4	9.215	568999163	PREDICTED: 40S ribosomal protein S2 isoform X1 [Mus musculus]	BR3	2	0.686566	0.91711
4	9.215	568999163	PREDICTED: 40S ribosomal protein S2 isoform X1 [Mus musculus]	BR2	2	1.61166	0.136488
4	9.215	568999163	PREDICTED: 40S ribosomal protein S2 isoform X1 [Mus musculus]	BR1	2	0.891074	0.848849
4.86	10.24	569003987	PREDICTED: myc box-dependent-interacting protein 1 isoform X18 [Mus musculus]	BR3	3	0.983073	0.963866
4.86	10.24	569003987	PREDICTED: myc box-dependent-interacting protein 1 isoform X18 [Mus musculus]	BR2	3	0.978532	0.858201
4.86	10.24	569003987	PREDICTED: myc box-dependent-interacting protein 1 isoform X18 [Mus musculus]	BR1	3	1.17104	0.478246
2.07	0.9931	569007634	PREDICTED: neuroblast differentiation-associated protein AHNAK isoform X6 [Mus musculus]	BR3	3	0.875259	0.48313
2.07	0.9931	569007634	PREDICTED: neuroblast differentiation-associated protein AHNAK isoform X6 [Mus musculus]	BR2	3	0.988097	0.843471
2.07	0.9931	569007634	PREDICTED: neuroblast differentiation-associated protein AHNAK isoform X6 [Mus musculus]	BR1	3	0.969316	0.619937
2	3.328	569007769	PREDICTED: heterogeneous nuclear ribonucleoprotein U-like protein 2 isoform X1 [Mus musculus]	BR3	1	1.11723	0.978065
2	3.328	569007769	PREDICTED: heterogeneous nuclear ribonucleoprotein U-like protein 2 isoform X1 [Mus musculus]	BR2	1	1.22392	0.656141
2	3.328	569007769	PREDICTED: heterogeneous nuclear ribonucleoprotein U-like protein 2 isoform X1 [Mus musculus]	BR1	1	1.15584	0.595511
2.01	3.398	569007862	PREDICTED: protein prenyltransferase alpha subunit repeat-containing protein 1 isoform X1 [Mus musculus]	BR5	1	1.57096	0.153974
2.01	3.398	569007862	PREDICTED: protein prenyltransferase alpha subunit repeat-containing protein 1 isoform X1 [Mus musculus]	BR4	1	0.774016	0.254261
39.77	90.43	569018380	PREDICTED: myosin light chain 1/3, skeletal muscle isoform isoform X2 [Mus musculus]	BR5	62	0.906416	0.335889
39.77	90.43	569018380	PREDICTED: myosin light chain 1/3, skeletal muscle isoform isoform X2 [Mus musculus]	BR4	62	0.602715	0.0003306
58.42	93.09	569018380	PREDICTED: myosin light chain 1/3, skeletal muscle isoform isoform X2 [Mus musculus]	BR3	149	0.899811	0.376745
58.42	93.09	569018380	PREDICTED: myosin light chain 1/3, skeletal muscle isoform isoform X2 [Mus musculus]	BR2	149	0.921761	0.0576851
58.42	93.09	569018380	PREDICTED: myosin light chain 1/3, skeletal muscle isoform isoform X2 [Mus musculus]	BR1	149	0.979923	0.746511
4	8.865	569019357	PREDICTED: mitochondrial 2-oxoglutarate/malate carrier protein isoform X1 [Mus musculus]	BR3	2	1.06589	0.888131
4	8.865	569019357	PREDICTED: mitochondrial 2-oxoglutarate/malate carrier protein isoform X1 [Mus musculus]	BR2	2	1.01636	0.90517
4	8.865	569019357	PREDICTED: mitochondrial 2-oxoglutarate/malate carrier protein isoform X1 [Mus musculus]	BR1	2	1.05232	0.716361
34.52	40.21	577019542	trifunctional enzyme subunit beta, mitochondrial precursor [Mus musculus]	BR5	21	0.894651	0.408003
34.52	40.21	577019542	trifunctional enzyme subunit beta, mitochondrial precursor [Mus musculus]	BR4	21	1.00676	0.913241
18.46	23.37	577019542	trifunctional enzyme subunit beta, mitochondrial precursor [Mus musculus]	BR3	12	0.940742	0.924891
18.46	23.37	577019542	trifunctional enzyme subunit beta, mitochondrial precursor [Mus musculus]	BR2	12	1.01616	0.83809
18.46	23.37	577019542	trifunctional enzyme subunit beta, mitochondrial precursor [Mus musculus]	BR1	12	1.00698	0.92538
2.02	3.243	597517964	NSFL1 cofactor p47 isoform b [Mus musculus]	BR5	1	0.263996	0.404207
2.02	3.243	597517964	NSFL1 cofactor p47 isoform b [Mus musculus]	BR4	1	0.520077	0.456125
7.3	20.39	651165917	cytochrome c oxidase subunit 4 isoform 1, mitochondrial isoform 1 [Mus musculus]	BR5	5	0.871074	0.564705
7.3	20.39	651165917	cytochrome c oxidase subunit 4 isoform 1, mitochondrial isoform 1 [Mus musculus]	BR4	5	1.0546	0.653627
7.01	23.3	651165917	cytochrome c oxidase subunit 4 isoform 1, mitochondrial isoform 1 [Mus musculus]	BR3	6	0.875211	0.461322
7.01	23.3	651165917	cytochrome c oxidase subunit 4 isoform 1, mitochondrial isoform 1 [Mus musculus]	BR2	6	0.955218	0.577159
7.01	23.3	651165917	cytochrome c oxidase subunit 4 isoform 1, mitochondrial isoform 1 [Mus musculus]	BR1	6	1.06348	0.601757
2	20.78	652698194	putative RNA-binding protein 3 isoform 1 [Mus musculus]	BR3	1	1.22124	0.834837
2	20.78	652698194	putative RNA-binding protein 3 isoform 1 [Mus musculus]	BR2	1	1.06119	0.739916
2	20.78	652698194	putative RNA-binding protein 3 isoform 1 [Mus musculus]	BR1	1	1.14226	0.442775
6.17	23	742068536	peroxiredoxin-6 isoform 2 [Mus musculus]	BR5	4	0.952887	0.651947
6.17	23	742068536	peroxiredoxin-6 isoform 2 [Mus musculus]	BR4	4	0.992097	0.93767
22.51	70.75	755479167	PREDICTED: hemoglobin subunit beta-2 isoform X1 [Mus musculus]	BR5	29	0.93115	0.527824
22.51	70.75	755479167	PREDICTED: hemoglobin subunit beta-2 isoform X1 [Mus musculus]	BR4	29	1.0139	0.860172
8.09	68.71	755479167	PREDICTED: hemoglobin subunit beta-2 isoform X1 [Mus musculus]	BR3	13	1.20605	0.654213
8.09	68.71	755479167	PREDICTED: hemoglobin subunit beta-2 isoform X1 [Mus musculus]	BR2	13	1.10192	0.334279
8.09	68.71	755479167	PREDICTED: hemoglobin subunit beta-2 isoform X1 [Mus musculus]	BR1	13	1.20656	0.2999
17.64	31.36	755491057	PREDICTED: serine protease inhibitor A3K-like [Mus musculus]	BR5	9	0.912307	0.190553
17.64	31.36	755491057	PREDICTED: serine protease inhibitor A3K-like [Mus musculus]	BR4	9	0.888763	0.107122
15.93	24.29	755491057	PREDICTED: serine protease inhibitor A3K-like [Mus musculus]	BR3	9	0.939457	0.955555
15.93	24.29	755491057	PREDICTED: serine protease inhibitor A3K-like [Mus musculus]	BR2	9	0.690885	0.0993699
15.93	24.29	755491057	PREDICTED: serine protease inhibitor A3K-like [Mus musculus]	BR1	9	1.00665	0.947177
11.36	41.18	755494085	PREDICTED: troponin I, slow skeletal muscle isoform X1 [Mus musculus]	BR3	12	0.947008	0.743829
11.36	41.18	755494085	PREDICTED: troponin I, slow skeletal muscle isoform X1 [Mus musculus]	BR2	12	1.08461	0.12882
11.36	41.18	755494085	PREDICTED: troponin I, slow skeletal muscle isoform X1 [Mus musculus]	BR1	12	1.11049	0.402725
24.88	37.03	755494102	PREDICTED: troponin T, cardiac muscle isoform X10 [Mus musculus]	BR5	17	1.08458	0.501831
24.88	37.03	755494102	PREDICTED: troponin T, cardiac muscle isoform X10 [Mus musculus]	BR4	17	1.00602	0.917184
2.42	7.258	755495499	PREDICTED: myelin protein P0 isoform X1 [Mus musculus]	BR5	2	1.45344	0.171565
2.42	7.258	755495499	PREDICTED: myelin protein P0 isoform X1 [Mus musculus]	BR4	2	1.30793	0.366592
10.22	20.56	755495499	PREDICTED: myelin protein P0 isoform X1 [Mus musculus]	BR3	6	1.03353	0.62118
10.22	20.56	755495499	PREDICTED: myelin protein P0 isoform X1 [Mus musculus]	BR2	6	0.872875	0.13148
10.22	20.56	755495499	PREDICTED: myelin protein P0 isoform X1 [Mus musculus]	BR1	6	0.97586	0.777956
3.36	6.458	755495859	PREDICTED: chaperone activity of bc1 complex-like, mitochondrial isoform X3 [Mus musculus]	BR5	2	0.826504	0.353967
3.36	6.458	755495859	PREDICTED: chaperone activity of bc1 complex-like, mitochondrial isoform X3 [Mus musculus]	BR4	2	1.26422	0.534535
19.67	11.19	755498872	PREDICTED: myosin-binding protein C, cardiac-type isoform X1 [Mus musculus]	BR5	11	0.867589	0.0309923
19.67	11.19	755498872	PREDICTED: myosin-binding protein C, cardiac-type isoform X1 [Mus musculus]	BR4	11	1.23819	0.000913644
8.92	0.1775	755499202	PREDICTED: titin isoform X2 [Mus musculus]	BR5	6	1.14462	0.0605608
8.92	0.1775	755499202	PREDICTED: titin isoform X2 [Mus musculus]	BR4	6	1.00717	0.940157
32.06	0.8909	755499204	PREDICTED: titin isoform X3 [Mus musculus]	BR3	23	1.224	0.0710742
32.06	0.8909	755499204	PREDICTED: titin isoform X3 [Mus musculus]	BR2	23	1.15475	0.00571907
32.06	0.8909	755499204	PREDICTED: titin isoform X3 [Mus musculus]	BR1	23	1.17733	0.0335613
6.89	5.062	755500856	PREDICTED: calcium-binding mitochondrial carrier protein Aralar1 isoform X1 [Mus musculus]	BR3	4	1.19763	0.0579934
6.89	5.062	755500856	PREDICTED: calcium-binding mitochondrial carrier protein Aralar1 isoform X1 [Mus musculus]	BR2	4	0.816842	0.0499424
6.89	5.062	755500856	PREDICTED: calcium-binding mitochondrial carrier protein Aralar1 isoform X1 [Mus musculus]	BR1	4	0.958073	0.746681
3.2	4.252	755500858	PREDICTED: calcium-binding mitochondrial carrier protein Aralar1 isoform X2 [Mus musculus]	BR5	2	0.993672	0.984123
3.2	4.252	755500858	PREDICTED: calcium-binding mitochondrial carrier protein Aralar1 isoform X2 [Mus musculus]	BR4	2	1.02506	0.881176
15.26	42.75	755502481	PREDICTED: carbonic anhydrase 3 isoform X1 [Mus musculus]	BR5	11	1.10185	0.483933
15.26	42.75	755502481	PREDICTED: carbonic anhydrase 3 isoform X1 [Mus musculus]	BR4	11	1.2276	0.0754834
24.55	54.35	755502481	PREDICTED: carbonic anhydrase 3 isoform X1 [Mus musculus]	BR3	20	1.09841	0.437604
24.55	54.35	755502481	PREDICTED: carbonic anhydrase 3 isoform X1 [Mus musculus]	BR2	20	1.1505	0.0272577
24.55	54.35	755502481	PREDICTED: carbonic anhydrase 3 isoform X1 [Mus musculus]	BR1	20	1.04678	0.592284
37.41	88.66	755504196	PREDICTED: tropomyosin alpha-3 chain isoform X1 [Mus musculus]	BR3	83	1.05491	0.521852
37.41	88.66	755504196	PREDICTED: tropomyosin alpha-3 chain isoform X1 [Mus musculus]	BR2	83	1.147	0.00200428
37.41	88.66	755504196	PREDICTED: tropomyosin alpha-3 chain isoform X1 [Mus musculus]	BR1	83	1.04788	0.275491
1.45	0.1698	755507644	PREDICTED: microtubule-actin cross-linking factor 1 isoform X2 [Mus musculus]	BR5	1	1.1693	0.460595
1.45	0.1698	755507644	PREDICTED: microtubule-actin cross-linking factor 1 isoform X2 [Mus musculus]	BR4	1	1.01101	0.965705
18.33	46.03	755509924	PREDICTED: protein DJ-1 isoform X1 [Mus musculus]	BR5	10	1.11562	0.0582135
18.33	46.03	755509924	PREDICTED: protein DJ-1 isoform X1 [Mus musculus]	BR4	10	0.911516	0.246855
13.05	30.69	755509924	PREDICTED: protein DJ-1 isoform X1 [Mus musculus]	BR3	7	1.08687	0.928353
13.05	30.69	755509924	PREDICTED: protein DJ-1 isoform X1 [Mus musculus]	BR2	7	1.02805	0.632043
13.05	30.69	755509924	PREDICTED: protein DJ-1 isoform X1 [Mus musculus]	BR1	7	1.05864	0.336799
2.01	0.9592	755510594	PREDICTED: LOW QUALITY PROTEIN: uncharacterized protein LOC105247232 [Mus musculus]	BR5	1	1.10748	0.607776
2.01	0.9592	755510594	PREDICTED: LOW QUALITY PROTEIN: uncharacterized protein LOC105247232 [Mus musculus]	BR4	1	0.881856	0.72296
4.11	3.153	755510852	PREDICTED: voltage-dependent calcium channel subunit alpha-2/delta-1 isoform X6 [Mus musculus]	BR3	3	0.718054	0.86602
4.11	3.153	755510852	PREDICTED: voltage-dependent calcium channel subunit alpha-2/delta-1 isoform X6 [Mus musculus]	BR2	3	1.051	0.886218
4.11	3.153	755510852	PREDICTED: voltage-dependent calcium channel subunit alpha-2/delta-1 isoform X6 [Mus musculus]	BR1	3	1.12494	0.545382
6.76	10.76	755517050	PREDICTED: heterogeneous nuclear ribonucleoproteins A2/B1 isoform X1 [Mus musculus]	BR3	5	1.20161	0.655114
6.76	10.76	755517050	PREDICTED: heterogeneous nuclear ribonucleoproteins A2/B1 isoform X1 [Mus musculus]	BR2	5	1.15096	0.115487
6.76	10.76	755517050	PREDICTED: heterogeneous nuclear ribonucleoproteins A2/B1 isoform X1 [Mus musculus]	BR1	5	0.951032	0.515639
2.51	3.347	755517502	PREDICTED: MICOS complex subunit Mic60 isoform X3 [Mus musculus]	BR5	2	0.547942	0.439831
2.51	3.347	755517502	PREDICTED: MICOS complex subunit Mic60 isoform X3 [Mus musculus]	BR4	2	0.857697	0.743879
6.26	0.9505	755519248	PREDICTED: ryanodine receptor 1 isoform X9 [Mus musculus]	BR3	4	1.02933	0.904186
6.26	0.9505	755519248	PREDICTED: ryanodine receptor 1 isoform X9 [Mus musculus]	BR2	4	1.13625	0.164884
6.26	0.9505	755519248	PREDICTED: ryanodine receptor 1 isoform X9 [Mus musculus]	BR1	4	1.12397	0.106777
11.62	20.64	755519288	PREDICTED: troponin T, slow skeletal muscle isoform X2 [Mus musculus]	BR3	8	1.2816	0.0259726
11.62	20.64	755519288	PREDICTED: troponin T, slow skeletal muscle isoform X2 [Mus musculus]	BR2	8	1.24455	0.0346688
11.62	20.64	755519288	PREDICTED: troponin T, slow skeletal muscle isoform X2 [Mus musculus]	BR1	8	1.21816	0.184376
2.21	3.867	755519645	PREDICTED: EH domain-containing protein 2 isoform X1 [Mus musculus]	BR3	2	1.18646	0.5475
2.21	3.867	755519645	PREDICTED: EH domain-containing protein 2 isoform X1 [Mus musculus]	BR2	2	0.953648	0.585982
2.21	3.867	755519645	PREDICTED: EH domain-containing protein 2 isoform X1 [Mus musculus]	BR1	2	0.852086	0.177599
19.49	13.88	755525344	PREDICTED: long-chain-fatty-acid--CoA ligase 1 isoform X1 [Mus musculus]	BR5	10	0.981873	0.915388
19.49	13.88	755525344	PREDICTED: long-chain-fatty-acid--CoA ligase 1 isoform X1 [Mus musculus]	BR4	10	1.01469	0.802764
12.66	11.87	755525344	PREDICTED: long-chain-fatty-acid--CoA ligase 1 isoform X1 [Mus musculus]	BR3	11	0.920173	0.617244
12.66	11.87	755525344	PREDICTED: long-chain-fatty-acid--CoA ligase 1 isoform X1 [Mus musculus]	BR2	11	0.806043	0.0934679
12.66	11.87	755525344	PREDICTED: long-chain-fatty-acid--CoA ligase 1 isoform X1 [Mus musculus]	BR1	11	0.884262	0.338341
16.41	53.71	755528332	PREDICTED: alpha-crystallin B chain isoform X1 [Mus musculus]	BR5	10	0.984899	0.898051
16.41	53.71	755528332	PREDICTED: alpha-crystallin B chain isoform X1 [Mus musculus]	BR4	10	1.21799	0.0331128
17.39	48	755528332	PREDICTED: alpha-crystallin B chain isoform X1 [Mus musculus]	BR3	11	1.14436	0.0861188
17.39	48	755528332	PREDICTED: alpha-crystallin B chain isoform X1 [Mus musculus]	BR2	11	1.0044	0.934424
17.39	48	755528332	PREDICTED: alpha-crystallin B chain isoform X1 [Mus musculus]	BR1	11	0.865337	0.103732
80.28	67.98	755529785	PREDICTED: pyruvate kinase PKM isoform X2 [Mus musculus]	BR5	61	1.08325	0.0608593
80.28	67.98	755529785	PREDICTED: pyruvate kinase PKM isoform X2 [Mus musculus]	BR4	61	0.873193	0.0035216
87.36	74.2	755529785	PREDICTED: pyruvate kinase PKM isoform X2 [Mus musculus]	BR3	63	0.92946	0.47384
87.36	74.2	755529785	PREDICTED: pyruvate kinase PKM isoform X2 [Mus musculus]	BR2	63	0.982347	0.897402
87.36	74.2	755529785	PREDICTED: pyruvate kinase PKM isoform X2 [Mus musculus]	BR1	63	0.933012	0.485336
4.12	6.349	755544198	PREDICTED: serpin B6 isoform X1 [Mus musculus]	BR5	2	1.10206	0.679205
4.12	6.349	755544198	PREDICTED: serpin B6 isoform X1 [Mus musculus]	BR4	2	1.40789	0.156829
4.14	6.349	755544198	PREDICTED: serpin B6 isoform X1 [Mus musculus]	BR3	2	0.98477	0.99399
4.14	6.349	755544198	PREDICTED: serpin B6 isoform X1 [Mus musculus]	BR2	2	1.06715	0.5082
4.14	6.349	755544198	PREDICTED: serpin B6 isoform X1 [Mus musculus]	BR1	2	0.839081	0.52541
54.59	29.65	755547942	PREDICTED: myosin-6 isoform X1 [Mus musculus]	BR5	84	0.899377	0.135513
54.59	29.65	755547942	PREDICTED: myosin-6 isoform X1 [Mus musculus]	BR4	84	0.912277	0.141563
4.2	15.09	755548414	PREDICTED: protein NDRG2 isoform X1 [Mus musculus]	BR5	4	0.941105	0.565087
4.2	15.09	755548414	PREDICTED: protein NDRG2 isoform X1 [Mus musculus]	BR4	4	1.20072	0.176151
5.92	11.78	755551682	PREDICTED: 3-mercaptopyruvate sulfurtransferase isoform X1 [Mus musculus]	BR5	3	1.02469	0.794269
5.92	11.78	755551682	PREDICTED: 3-mercaptopyruvate sulfurtransferase isoform X1 [Mus musculus]	BR4	3	1.38648	0.0679588
2.03	4.229	755566372	PREDICTED: ribose-phosphate pyrophosphokinase 2 isoform X3 [Mus musculus]	BR3	1	1.11636	0.918344
2.03	4.229	755566372	PREDICTED: ribose-phosphate pyrophosphokinase 2 isoform X3 [Mus musculus]	BR2	1	1.67911	0.345517
2.03	4.229	755566372	PREDICTED: ribose-phosphate pyrophosphokinase 2 isoform X3 [Mus musculus]	BR1	1	0.854649	0.800193
7.76	40.32	755567900	PREDICTED: alpha-enolase isoform X1 [Mus musculus]	BR5	26	1.00783	0.948409
7.76	40.32	755567900	PREDICTED: alpha-enolase isoform X1 [Mus musculus]	BR4	26	0.964832	0.599357
18.58	61.98	755567900	PREDICTED: alpha-enolase isoform X1 [Mus musculus]	BR3	35	0.997734	0.99196
18.58	61.98	755567900	PREDICTED: alpha-enolase isoform X1 [Mus musculus]	BR2	35	1.00906	0.82663
18.58	61.98	755567900	PREDICTED: alpha-enolase isoform X1 [Mus musculus]	BR1	35	1.10092	0.0672636
4.03	18.83	755568010	PREDICTED: eukaryotic translation initiation factor 5A-1 isoform X1 [Mus musculus]	BR3	2	0.673431	0.912489
4.03	18.83	755568010	PREDICTED: eukaryotic translation initiation factor 5A-1 isoform X1 [Mus musculus]	BR2	2	0.943424	0.781158
4.03	18.83	755568010	PREDICTED: eukaryotic translation initiation factor 5A-1 isoform X1 [Mus musculus]	BR1	2	1.0374	0.937303
6.79	17.68	755569112	PREDICTED: alpha-1-antitrypsin 1-4 isoform X2 [Mus musculus]	BR5	10	1.1963	0.681221
6.79	17.68	755569112	PREDICTED: alpha-1-antitrypsin 1-4 isoform X2 [Mus musculus]	BR4	10	1.08846	0.35524
