# Supplementary material for: Proteomic profiling of skeletal and cardiac muscle in cancer cachexia: alterations in sarcomeric and mitochondrial protein expression
Source: Oncotarget. 2018 Apr 24;9(31):22001–22. doi: 10.18632/oncotarget.25146 (PMC5955146; doi:10.18632/oncotarget.25146)
Supplement: Supplementary file 3 [file oncotarget-09-22001-s003.xlsx]

## Sheet: Sheet1
			Supplementary Table 2: Soleus muscle full iTRAQ list
Unused	%Cov(95)	gi Accession	Protein Name	Peptides (95%)	iTRAQ ratio	P Value
16.09	21.44	6671519	adenylosuccinate synthetase isozyme 1 [Mus musculus]	8	1.27937	0.514668
4.37	15.03	6671672	F-actin-capping protein subunit alpha-2 [Mus musculus]	3	1.2525	0.783456
14.12	59.04	6671746	cofilin-2 [Mus musculus]	10	1.11427	0.519064
85.21	93.18	6671762	creatine kinase M-type [Mus musculus]	176	1.05514	0.588268
8.71	10.17	6678083	alpha-1-antitrypsin 1-3 precursor [Mus musculus]	5	0.682254	0.198814
15.34	54.66	6678369	troponin C, slow skeletal and cardiac muscles [Mus musculus]	13	1.32146	0.155166
27.09	65	6678371	troponin C, skeletal muscle [Mus musculus]	39	1.25448	0.0212504
35.16	71.43	6678391	troponin I, fast skeletal muscle [Mus musculus]	56	1.0748	0.473256
4.02	15.7	6678437	translationally-controlled tumor protein [Mus musculus]	2	1.23069	0.286661
11.46	17.86	6678467	tubulin alpha-4A chain [Mus musculus]	6	0.604869	0.431736
26.75	47.01	6678674	L-lactate dehydrogenase B chain isoform 1 [Mus musculus]	19	0.750147	0.240736
9.79	52.59	6678682	galectin-1 [Mus musculus]	6	0.723479	0.288175
9.98	55.92	6679078	nucleoside diphosphate kinase B [Mus musculus]	8	0.941878	0.69754
12.9	20	6679261	pyruvate dehydrogenase E1 component subunit alpha, somatic form, mitochondrial precursor [Mus musculus]	9	0.740076	0.0282194
6.53	17.07	6679439	peptidyl-prolyl cis-trans isomerase A [Mus musculus]	4	1.04693	0.791449
7.52	16.33	6679567	polymerase I and transcript release factor [Mus musculus]	5	1.31442	0.459885
86.33	77.65	6679651	beta-enolase [Mus musculus]	82	0.869911	0.119147
65.9	81.68	6679937	glyceraldehyde-3-phosphate dehydrogenase isoform 2 [Mus musculus]	96	0.881911	0.364413
4.95	29.41	6680309	10 kDa heat shock protein, mitochondrial [Mus musculus]	3	1.23137	0.0697006
9.08	13.49	6680345	isocitrate dehydrogenase [NAD] subunit gamma 1, mitochondrial precursor [Mus musculus]	6	0.896103	0.296973
7.23	12.83	6680618	medium-chain specific acyl-CoA dehydrogenase, mitochondrial precursor [Mus musculus]	4	0.850558	0.554771
9.34	20.23	6680690	thioredoxin-dependent peroxide reductase, mitochondrial precursor [Mus musculus]	5	1.03773	0.9356
63.35	50.27	6680748	ATP synthase subunit alpha, mitochondrial precursor [Mus musculus]	44	0.935579	0.642671
7.46	22.6	6680836	calreticulin precursor [Mus musculus]	5	1.49322	0.0117802
4	10.11	6680854	caveolin-1 isoform 1 [Mus musculus]	2	1.76171	0.113691
12.13	61.9	6681095	cytochrome c, somatic [Mus musculus]	9	0.793115	0.512332
6.12	48.28	6681137	acyl-CoA-binding protein isoform 2 [Mus musculus]	3	0.772142	0.435697
9.99	13.28	6681143	decorin preproprotein [Mus musculus]	5	0.919375	0.7849
25.68	41.9	6681273	elongation factor 1-alpha 2 [Mus musculus]	15	0.998595	0.992157
8.01	60.27	6752954	actin, cytoplasmic 2 [Mus musculus]	86	1.17008	0.47343
12.14	29.46	6753098	probable C-_U-editing enzyme APOBEC-2 [Mus musculus]	6	1.14995	0.576009
8.1	41.61	6753244	calmodulin [Mus musculus]	6	1.44186	0.165988
15.38	63.91	6753810	fatty acid-binding protein, heart [Mus musculus]	16	1.52257	0.106088
25.53	48.14	6753966	glycerol-3-phosphate dehydrogenase [NAD(+)], cytoplasmic [Mus musculus]	15	0.979161	0.801638
36.38	48.37	6754036	aspartate aminotransferase, mitochondrial [Mus musculus]	20	0.954466	0.835515
2.54	12.09	6754208	high mobility group protein B1 [Mus musculus]	2	1.2736	0.594972
10.47	16.64	6754254	heat shock protein HSP 90-alpha [Mus musculus]	15	2.10769	0.00198079
48.34	75.9	6754524	L-lactate dehydrogenase A chain isoform 1 [Mus musculus]	39	0.911395	0.310901
6.05	14.4	6754658	Golli-Mbp isoform 1 [Mus musculus]	3	1.13361	0.658708
10.03	38.19	6754976	peroxiredoxin-1 [Mus musculus]	8	0.652677	0.231241
9.3	27.14	6755114	peroxiredoxin-5, mitochondrial precursor [Mus musculus]	6	0.799332	0.693204
3.66	13.65	6755212	proteasome activator complex subunit 1 [Mus musculus]	2	0.867132	0.742952
138.32	68.17	6755256	glycogen phosphorylase, muscle form [Mus musculus]	103	1.03281	0.564603
4	19.05	6755911	thioredoxin [Mus musculus]	2	0.829958	0.356368
18.25	44.17	6755963	voltage-dependent anion-selective channel protein 1 [Mus musculus]	9	0.624767	0.03542
5.38	10.85	6755965	voltage-dependent anion-selective channel protein 2 [Mus musculus]	3	0.921096	0.662774
4.6	16.25	6755967	voltage-dependent anion-selective channel protein 3 isoform 2 [Mus musculus]	4	0.87656	0.711436
11.24	24.15	6806903	sarcoplasmic/endoplasmic reticulum calcium ATPase 2 isoform a [Mus musculus]	42	1.38012	0.0566844
2	29.05	7106439	tubulin beta-5 chain [Mus musculus]	21	1.05915	0.855055
113.6	60.67	7304855	alpha-actinin-3 [Mus musculus]	66	1.09799	0.183778
5.09	21.65	7304987	cysteine and glycine-rich protein 3 [Mus musculus]	3	1.94868	0.0461657
5.38	10.21	7305121	glycogenin-1 [Mus musculus]	4	0.544032	0.614869
6.36	25.74	7305139	histone H3.2 [Mus musculus]	5	1.13946	0.567809
2.39	2.617	7305143	hexokinase-2 [Mus musculus]	2	0.661426	0.479688
6.34	11.01	7710104	tropomodulin-4 [Mus musculus]	4	1.16927	0.652438
6.38	51.85	7949005	ATP synthase-coupling factor 6, mitochondrial precursor [Mus musculus]	5	0.890665	0.817557
53.27	95.27	7949078	myosin regulatory light chain 2, skeletal muscle isoform [Mus musculus]	114	0.716844	0.00636469
42.99	75.89	9256624	phosphoglycerate mutase 2 [Mus musculus]	39	0.953829	0.609417
2	4.673	9790069	spliceosome RNA helicase Ddx39b [Mus musculus]	1	1.4165	0.228076
2.64	18.4	9845257	histone H1.2 [Mus musculus]	5	1.08181	0.716959
5.96	8.537	9910130	ankyrin repeat domain-containing protein 2 [Mus musculus]	3	0.741834	0.527775
4.78	21.43	10092608	glutathione S-transferase P 1 [Mus musculus]	3	1.19673	0.481152
2.19	25	10181184	ATP synthase subunit f, mitochondrial [Mus musculus]	4	0.495181	0.0969699
3.42	8.245	10946680	fibromodulin precursor [Mus musculus]	3	0.721946	0.403833
13.4	31.44	10946916	myozenin-2 [Mus musculus]	8	1.26077	0.360219
27.27	69.93	10946924	myozenin-1 [Mus musculus]	20	0.922419	0.520384
123.22	92.61	11875203	tropomyosin beta chain isoform Tpm2.2st [Mus musculus]	116	1.06072	0.31836
3.35	13.19	12963633	NADH dehydrogenase [ubiquinone] 1 alpha subcomplex subunit 13 [Mus musculus]	2	0.957178	0.887124
9.65	17.85	13385006	cytochrome c1, heme protein, mitochondrial [Mus musculus]	7	1.1732	0.392118
3.5	20.93	13385090	cytochrome c oxidase subunit 6B1 [Mus musculus]	3	0.5891	0.00206061
6.88	25.91	13385168	cytochrome b-c1 complex subunit Rieske, mitochondrial [Mus musculus]	5	1.14631	0.633806
5.64	44.23	13385484	ATP synthase subunit epsilon, mitochondrial [Mus musculus]	3	0.92253	0.634637
1.8	14.5	13385492	NADH dehydrogenase [ubiquinone] 1 alpha subcomplex subunit 6 [Mus musculus]	2	0.833248	0.587759
6.98	35.14	13385726	cytochrome b-c1 complex subunit 7 [Mus musculus]	4	0.92569	0.458797
20.33	23.28	13385942	citrate synthase, mitochondrial precursor [Mus musculus]	14	0.801085	0.0821963
9.35	21	13430890	histone H1.4 [Mus musculus]	6	0.955134	0.892295
12.87	52.27	14149635	fatty acid-binding protein, adipocyte [Mus musculus]	10	0.990055	0.911241
2.01	77.45	14192922	actin, alpha cardiac muscle 1 [Mus musculus]	192	1.01426	0.907703
2.76	19.74	16716343	cytochrome c oxidase subunit 6C [Mus musculus]	2	0.828651	0.5272
63.56	45.13	18079339	aconitate hydratase, mitochondrial precursor [Mus musculus]	35	0.916971	0.260884
14.03	23.68	18152793	pyruvate dehydrogenase E1 component subunit beta, mitochondrial precursor [Mus musculus]	9	0.933944	0.727739
23.33	39.34	18250284	isocitrate dehydrogenase [NAD] subunit alpha, mitochondrial precursor [Mus musculus]	15	0.902129	0.338097
9.46	13.54	18700024	isocitrate dehydrogenase 3, beta subunit [Mus musculus]	5	0.740796	0.0269891
204.45	67.6	18859641	myosin-7 [Mus musculus]	348	2.17925	7.60538e-14
7.91	10.78	19526814	NADH dehydrogenase [ubiquinone] flavoprotein 1, mitochondrial precursor [Mus musculus]	4	0.810929	0.254971
2.55	22.22	19527228	CDGSH iron-sulfur domain-containing protein 1 [Mus musculus]	2	0.781932	0.243425
2	5.535	19527388	ubiquitin thioesterase OTUB1 [Mus musculus]	1	1.15474	0.424235
19.42	17.36	20330802	serotransferrin precursor [Mus musculus]	12	0.9755	0.916523
2.01	2.743	21313308	heterogeneous nuclear ribonucleoprotein M isoform a [Mus musculus]	1	1.4147	0.27929
5.75	9.692	21313536	dihydrolipoyllysine-residue succinyltransferase component of 2-oxoglutarate dehydrogenase complex, mitochondrial [Mus musculus]	3	1.03299	0.775815
25.24	28.54	21314832	UTP--glucose-1-phosphate uridylyltransferase isoform 1 [Mus musculus]	14	0.922804	0.617324
12.62	18.87	21450129	acetyl-CoA acetyltransferase, mitochondrial precursor [Mus musculus]	8	0.719777	0.0626901
10	68.54	21539599	cytochrome b-c1 complex subunit 6, mitochondrial [Mus musculus]	5	1.33388	0.0523679
18.95	35.06	22165384	tubulin beta-4B chain [Mus musculus]	22	1.05908	0.71933
20.55	27.59	22267442	cytochrome b-c1 complex subunit 2, mitochondrial precursor [Mus musculus]	12	0.890719	0.453762
1.48	2.376	23346461	NADH dehydrogenase [ubiquinone] iron-sulfur protein 2, mitochondrial precursor [Mus musculus]	1	1.06041	0.662331
11.75	15.55	23956084	very long-chain specific acyl-CoA dehydrogenase, mitochondrial precursor [Mus musculus]	6	0.947234	0.731586
7.63	24.64	26986555	myosin light chain 6B [Mus musculus]	5	0.915249	0.928044
6.13	36.79	27229219	acylphosphatase-2 [Mus musculus]	3	0.833952	0.719976
10.76	26.7	29126205	3-ketoacyl-CoA thiolase, mitochondrial [Mus musculus]	6	0.873479	0.43545
4.02	8.276	29789289	enoyl-CoA hydratase, mitochondrial precursor [Mus musculus]	2	0.683176	0.512539
7.28	6.078	30409956	sodium/potassium-transporting ATPase subunit alpha-2 precursor [Mus musculus]	5	1.30404	0.429605
6.03	29.59	31542970	heat shock protein beta-7 [Mus musculus]	4	1.60737	0.130728
6.22	3.867	31543330	NAD(P) transhydrogenase, mitochondrial precursor [Mus musculus]	4	1.24649	0.402863
4.02	11.11	31543940	vesicle-associated membrane protein-associated protein B [Mus musculus]	2	0.950129	0.858118
13.31	25.91	31543976	14-3-3 protein gamma [Mus musculus]	7	1.13158	0.693125
50.36	67.49	31980648	ATP synthase subunit beta, mitochondrial precursor [Mus musculus]	45	1.11258	0.498053
2.64	9.459	31980762	superoxide dismutase [Mn], mitochondrial precursor [Mus musculus]	2	0.528067	0.500242
25.33	26.6	31981302	annexin A6 isoform a [Mus musculus]	14	1.03944	0.851719
3.11	17.17	31981600	NADH dehydrogenase [ubiquinone] 1 alpha subcomplex subunit 2 [Mus musculus]	2	0.787249	0.282781
41.06	37.46	31981690	heat shock cognate 71 kDa protein [Mus musculus]	24	1.32962	0.0240101
4.99	16.61	31981810	enoyl-CoA delta isomerase 1, mitochondrial precursor [Mus musculus]	4	1.02245	0.926886
37.66	67.75	31982186	malate dehydrogenase, mitochondrial precursor [Mus musculus]	26	0.785461	0.171024
16.84	23.49	31982520	long-chain specific acyl-CoA dehydrogenase, mitochondrial precursor [Mus musculus]	11	0.864942	0.493064
19.6	26.33	31982856	dihydrolipoyl dehydrogenase, mitochondrial precursor [Mus musculus]	10	1.06297	0.596613
36.56	43.71	33563250	desmin [Mus musculus]	21	1.64769	4.45966e-05
34.39	89.71	33563264	myosin light chain 3 [Mus musculus]	59	0.818062	0.163557
3.56	20.73	33563266	cytochrome c oxidase subunit NDUFA4 [Mus musculus]	2	0.986072	0.927549
9.78	9.207	33859482	elongation factor 2 [Mus musculus]	9	1.24975	0.469988
4	6.07	33859690	ubiquinone biosynthesis protein COQ9, mitochondrial precursor [Mus musculus]	2	0.93053	0.733884
31.64	24.64	33859811	trifunctional enzyme subunit alpha, mitochondrial precursor [Mus musculus]	15	0.728418	0.00342733
2.04	4.405	34538601	cytochrome c oxidase subunit II (mitochondrion) [Mus musculus]	2	0.54503	0.114026
3.59	2.496	34610235	reticulon-4 isoform A [Mus musculus]	3	0.853263	0.709388
2	3.342	34915988	basigin isoform 1 precursor [Mus musculus]	1	0.780521	0.644438
20.02	39.22	38142460	electron transfer flavoprotein subunit beta [Mus musculus]	10	0.915489	0.447479
26.3	45.58	38259206	creatine kinase S-type, mitochondrial precursor [Mus musculus]	16	0.915622	0.799425
28.75	25.28	40556608	heat shock protein HSP 90-beta [Mus musculus]	20	0.970961	0.719446
2.01	1.572	42415475	protein disulfide-isomerase precursor [Mus musculus]	1	1.39522	0.336368
12.01	44.81	45597447	superoxide dismutase [Cu-Zn] [Mus musculus]	7	1.0772	0.769816
14.84	21.67	46593021	cytochrome b-c1 complex subunit 1, mitochondrial precursor [Mus musculus]	10	0.795763	0.0689068
15.18	14.61	54607098	succinate dehydrogenase [ubiquinone] flavoprotein subunit, mitochondrial precursor [Mus musculus]	8	0.778849	0.227464
3.24	21.55	56711244	NADH dehydrogenase [ubiquinone] iron-sulfur protein 6, mitochondrial precursor [Mus musculus]	2	1.21312	0.306041
6.42	12.17	58037117	NADH dehydrogenase [ubiquinone] iron-sulfur protein 3, mitochondrial precursor [Mus musculus]	3	1.13359	0.682027
4.79	19.35	58037409	14 kDa phosphohistidine phosphatase [Mus musculus]	3	1.27316	0.521938
6	20.99	59958370	heat shock protein beta-6 [Mus musculus]	3	1.13242	0.716576
1.66	3.448	61888838	3-hydroxyacyl-CoA dehydrogenase type-2 [Mus musculus]	1	0.756605	0.829442
517.79	79.94	67189167	myosin-4 [Mus musculus]	917	1.27767	1.72606e-05
13.92	52.38	68226433	histone H2B type 2-B [Mus musculus]	9	1.48728	0.00296567
8	25	70778920	reticulon-2 isoform C [Mus musculus]	4	0.588216	0.17946
42.46	56.59	70778976	phosphoglycerate kinase 1 [Mus musculus]	36	1.0466	0.610473
1.72	57.46	71143152	myosin-8 [Mus musculus]	512	1.60495	0.114497
10.97	37.82	76443694	ubiquitin-40S ribosomal protein S27a precursor [Mus musculus]	6	1.04408	0.816443
4	8.475	76881807	alpha-1-antitrypsin 1-2 precursor [Mus musculus]	4	1.13125	0.812918
2.11	34.48	77404294	up-regulated during skeletal muscle growth protein 5 [Mus musculus]	2	0.966693	0.944349
14.41	30.47	78214312	ATP synthase F(0) complex subunit B1, mitochondrial precursor [Mus musculus]	11	0.910948	0.486955
55.41	77.09	82524274	myosin-1 [Mus musculus]	648	1.48331	0.00235153
3.68	21.13	83715998	ATP synthase subunit e, mitochondrial [Mus musculus]	2	1.53072	0.0530962
23.35	29.23	84781791	myotilin [Mus musculus]	13	1.23569	0.0666912
9.24	36.36	84794552	phosphatidylethanolamine-binding protein 1 [Mus musculus]	5	0.95918	0.85692
2.73	70.49	84872217	LIM domain-binding protein 3 isoform f [Mus musculus]	28	1.29382	0.179152
2.06	5.092	84875537	nucleolin [Mus musculus]	2	1.62188	0.128962
35.4	30.93	84875544	LIM domain-binding protein 3 isoform c [Mus musculus]	29	1.9472	0.00235005
2.17	1.438	85662408	carnitine O-acetyltransferase [Mus musculus]	1	0.69832	0.187572
2.09	7.38	85702063	prohibitin-like [Mus musculus]	1	1.38893	0.634978
8.73	5.67	85861164	2-oxoglutarate dehydrogenase, mitochondrial isoform 3 precursor [Mus musculus]	4	1.01609	0.92921
2.02	2.475	93102415	trifunctional purine biosynthetic protein adenosine-3 [Mus musculus]	1	0.620954	0.279662
9.71	22.61	111038118	hydroxyacyl-coenzyme A dehydrogenase, mitochondrial precursor [Mus musculus]	7	0.714977	0.305752
4.63	26.71	112181182	cytochrome c oxidase subunit 5A, mitochondrial precursor [Mus musculus]	5	0.466376	0.0910153
4	33.86	114326546	phosphoglycerate mutase 1 [Mus musculus]	15	1.04428	0.906994
2	4.27	116089273	rab GDP dissociation inhibitor beta [Mus musculus]	1	1.18125	0.741465
36.51	66.55	116517336	four and a half LIM domains protein 1 isoform 2 [Mus musculus]	26	2.18998	2.48562e-06
2.68	32.71	124486959	myosin-13 [Mus musculus]	229	1.15746	0.618144
14.45	14.85	124487329	kelch-like protein 41 [Mus musculus]	9	0.732835	0.208208
5.32	14.38	126723336	prohibitin-2 [Mus musculus]	3	1.32564	0.0829859
83.39	31.29	145279198	myomesin-1 isoform 2 [Mus musculus]	43	1.00406	0.950165
12.62	50.7	145301578	hemoglobin subunit alpha [Mus musculus]	19	1.20617	0.629131
3	2.224	147906795	myomesin-3 [Mus musculus]	2	0.996165	0.995017
34.34	54.36	148747424	ADP/ATP translocase 1 [Mus musculus]	23	0.772999	0.155854
75.05	61.19	157951643	alpha-actinin-2 [Mus musculus]	66	0.784718	0.132469
6.83	21.05	158937312	heat shock protein beta-1 [Mus musculus]	4	1.55959	0.221563
4.22	12.1	160298168	protein NipSnap homolog 2 [Mus musculus]	3	0.758185	0.240712
19.73	32.69	160298209	aspartate aminotransferase, cytoplasmic [Mus musculus]	12	1.05896	0.787091
8.06	11.83	160333372	lumican precursor [Mus musculus]	4	0.780557	0.251719
2	2.75	160333923	heterogeneous nuclear ribonucleoprotein U [Mus musculus]	1	0.884448	0.528732
6.27	9.565	160358829	hemopexin precursor [Mus musculus]	4	1.75293	0.0576698
14.02	24.68	160707894	aldose reductase [Mus musculus]	8	0.851639	0.392986
3.91	4.007	161760667	prelamin-A/C isoform C [Mus musculus]	2	0.705174	0.633419
2	2.756	162138894	phenylalanine--tRNA ligase alpha subunit [Mus musculus]	1	0.885938	0.449896
2.93	5.57	162287165	carnitine O-palmitoyltransferase 1, muscle isoform [Mus musculus]	4	0.597618	0.132744
95.64	79.61	163310765	serum albumin precursor [Mus musculus]	65	1.03246	0.682079
7.7	18.48	165932333	lactoylglutathione lyase [Mus musculus]	4	0.741656	0.220366
10.72	29.79	166197677	PDZ and LIM domain protein 7 isoform c [Mus musculus]	7	1.09835	0.659369
2.03	5.357	166851828	ATP synthase subunit delta, mitochondrial precursor [Mus musculus]	1	1.09147	0.556143
2.33	1.648	167555029	fibrinogen alpha chain isoform 1 precursor [Mus musculus]	1	7.62172	0.033949
2.04	7.121	170650601	O-acetyl-ADP-ribose deacetylase MACROD1 [Mus musculus]	1	1.05593	0.720284
163.01	77.09	205830428	myosin heavy chain IIa [Mus musculus]	604	2.31689	7.32615e-09
2.16	2.338	224922806	glycerol-3-phosphate dehydrogenase, mitochondrial precursor [Mus musculus]	1	3.22224	0.0986156
6.46	5.335	225543319	transitional endoplasmic reticulum ATPase [Mus musculus]	3	0.916442	0.370926
26.88	38.05	225579033	isocitrate dehydrogenase [NADP], mitochondrial precursor [Mus musculus]	13	0.660216	0.0664765
1.44	1.587	226437651	triadin [Mus musculus]	1	1.20593	0.282205
23.43	28.6	226823367	fumarate hydratase, mitochondrial precursor [Mus musculus]	12	0.899146	0.552063
10.33	29.41	226874906	14-3-3 protein epsilon [Mus musculus]	7	1.04238	0.75353
35.81	66.22	226958349	triosephosphate isomerase [Mus musculus]	34	0.856437	0.0508064
52.99	48.75	227330633	phosphoglucomutase-2 [Mus musculus]	32	0.962949	0.633735
24.93	30.12	227430322	calsequestrin-1 precursor [Mus musculus]	28	1.14858	0.233296
13.76	25.23	227500281	electron transfer flavoprotein subunit alpha, mitochondrial [Mus musculus]	7	0.857737	0.758308
4	4.612	236461142	histone-lysine N-methyltransferase Smyd1 isoform 2 [Mus musculus]	2	0.81387	0.623507
4.9	11.02	238550192	myozenin-3 [Mus musculus]	3	1.22338	0.343301
1.35	3.532	238624114	acyl-coenzyme A thioesterase 2, mitochondrial precursor [Mus musculus]	2	1.40528	0.180048
30.04	47.6	254540027	malate dehydrogenase, cytoplasmic [Mus musculus]	18	0.97955	0.904233
34.76	41.04	254553458	glucose-6-phosphate isomerase [Mus musculus]	31	0.826112	0.139566
5.32	6.006	254588014	electron transfer flavoprotein-ubiquinone oxidoreductase, mitochondrial precursor [Mus musculus]	3	1.05216	0.882829
13.5	2.518	254675244	plectin isoform 1 [Mus musculus]	9	1.32389	0.028707
40.28	88.96	255708425	myoglobin [Mus musculus]	45	0.387089	0.000940706
13.06	21.68	255958286	succinyl-CoA ligase [ADP/GDP-forming] subunit alpha, mitochondrial precursor [Mus musculus]	7	1.04502	0.648376
73.3	90.85	256000780	tropomyosin alpha-1 chain isoform Tpm1.1st [Mus musculus]	134	1.31585	0.000374206
6.53	6.698	257796245	dihydrolipoyllysine-residue acetyltransferase component of pyruvate dehydrogenase complex, mitochondrial [Mus musculus]	4	0.884275	0.407973
26.32	61.21	300069034	PDZ and LIM domain protein 5 isoform ENH4 [Mus musculus]	17	1.51951	0.189163
4.34	2.565	345842335	obscurin isoform 1 [Mus musculus]	2	1.20534	0.604597
10.94	12.52	358439544	MICOS complex subunit Mic60 isoform 5 [Mus musculus]	7	0.83273	0.335608
65.16	77.45	439253893	actin, alpha skeletal muscle [Mus musculus]	254	1.07214	0.514476
20.82	78.91	498752597	hemoglobin subunit beta-1 [Mus musculus]	18	0.646343	0.00448114
12.45	32.39	568889869	PREDICTED: ATP synthase subunit O, mitochondrial [Mus musculus]	7	0.803334	0.48853
13.55	53.4	568893484	PREDICTED: histone H4 [Mus musculus]	12	0.305337	0.0035956
6.81	35.66	568898574	PREDICTED: cytochrome c oxidase subunit 5B, mitochondrial [Mus musculus]	4	1.13034	0.204939
1.39	10.83	568901345	PREDICTED: NADH dehydrogenase [ubiquinone] 1 subunit C2 [Mus musculus]	1	0.734107	0.459343
6.29	12.78	568904952	PREDICTED: ES1 protein homolog, mitochondrial [Mus musculus]	4	0.886997	0.364232
14.55	17.8	568905803	PREDICTED: 60 kDa heat shock protein, mitochondrial isoform X1 [Mus musculus]	12	0.963503	0.902376
4.07	4.677	568906305	PREDICTED: NADH-ubiquinone oxidoreductase 75 kDa subunit, mitochondrial isoform X1 [Mus musculus]	3	0.798662	0.643923
16.02	23.4	568909414	PREDICTED: myosin-binding protein H isoform X1 [Mus musculus]	8	1.00244	0.979361
19.28	37.04	568912066	PREDICTED: ATP synthase subunit gamma, mitochondrial isoform X1 [Mus musculus]	14	0.738233	0.104666
36.87	76.8	568912818	PREDICTED: adenylate kinase isoenzyme 1 isoform X1 [Mus musculus]	28	1.02108	0.831879
61.71	8.521	568913099	PREDICTED: nebulin isoform X9 [Mus musculus]	38	1.09083	0.272307
6	4.36	568921641	PREDICTED: synaptopodin-2 isoform X1 [Mus musculus]	3	1.09518	0.585415
8.75	21.72	568921830	PREDICTED: glutathione S-transferase Mu 1 isoform X1 [Mus musculus]	5	1.4324	0.106036
12.41	11.51	568922624	PREDICTED: AMP deaminase 1 isoform X1 [Mus musculus]	7	0.963338	0.766719
36	12.66	568924485	PREDICTED: glycogen debranching enzyme isoform X1 [Mus musculus]	17	0.89247	0.276247
26.34	77.72	568936906	PREDICTED: myosin regulatory light chain 2, ventricular/cardiac muscle isoform isoform X1 [Mus musculus]	21	0.282178	1.15217e-06
40.83	9.432	568939784	PREDICTED: filamin-C isoform X1 [Mus musculus]	23	1.75485	0.000305844
2	7.08	568944898	PREDICTED: heterogeneous nuclear ribonucleoprotein L isoform X4 [Mus musculus]	1	1.28043	0.481826
136.63	65.38	568947734	PREDICTED: myosin-binding protein C, fast-type isoform X1 [Mus musculus]	79	1.2068	0.00238877
90.46	83.73	568949348	PREDICTED: fructose-bisphosphate aldolase A isoform X1 [Mus musculus]	147	0.982653	0.855176
131.92	55.14	568949470	PREDICTED: sarcoplasmic/endoplasmic reticulum calcium ATPase 1 isoform X1 [Mus musculus]	106	1.16021	0.0376774
6.3	14.12	568950988	PREDICTED: tripartite motif-containing protein 72 isoform X2 [Mus musculus]	3	1.05395	0.884824
2.07	9.615	568951392	PREDICTED: acyl carrier protein, mitochondrial isoform X1 [Mus musculus]	1	0.81005	0.919406
4.23	71.26	568952846	PREDICTED: troponin T, fast skeletal muscle isoform X33 [Mus musculus]	49	0.959403	0.804371
51.62	70.56	568952858	PREDICTED: troponin T, fast skeletal muscle isoform X39 [Mus musculus]	52	1.13316	0.275798
127.94	42.87	568953176	PREDICTED: myomesin-2 isoform X2 [Mus musculus]	78	1.20768	0.00377332
6.01	15.11	568954913	PREDICTED: PDZ and LIM domain protein 3 isoform X1 [Mus musculus]	4	0.746117	0.434085
1.35	1.659	568955849	PREDICTED: phosphorylase b kinase regulatory subunit beta isoform X1 [Mus musculus]	1	0.536897	0.104427
8.04	24.75	568956465	PREDICTED: peroxiredoxin-2 isoform X1 [Mus musculus]	5	0.756203	0.133345
52.65	26.89	568966329	PREDICTED: myosin-binding protein C, slow-type isoform X14 [Mus musculus]	32	1.87832	6.30825e-07
13.31	20.39	568966988	PREDICTED: phosphate carrier protein, mitochondrial isoform X1 [Mus musculus]	9	0.751202	0.011605
6.2	34.54	568972041	PREDICTED: myosin-3 isoform X1 [Mus musculus]	252	1.16425	0.551699
6.71	48.78	568973615	PREDICTED: cytochrome b-c1 complex subunit 8 isoform X1 [Mus musculus]	5	1.03158	0.916803
3.68	6.294	568975126	PREDICTED: heterogeneous nuclear ribonucleoprotein H isoform X6 [Mus musculus]	2	0.950835	0.811985
12.54	39.13	568975897	PREDICTED: ATP synthase subunit d, mitochondrial isoform X1 [Mus musculus]	7	0.861117	0.592546
9.2	42.06	568982851	PREDICTED: histone H2A type 2-A, partial [Mus musculus]	6	1.05116	0.930373
1.85	2.277	568986606	PREDICTED: calcium/calmodulin-dependent protein kinase type II subunit gamma isoform X11 [Mus musculus]	1	1.11271	0.318994
2.96	11.83	568986698	PREDICTED: S-formylglutathione hydrolase isoform X1 [Mus musculus]	2	1.10853	0.76278
17.95	18.8	568987140	PREDICTED: succinyl-CoA ligase [ADP-forming] subunit beta, mitochondrial isoform X1 [Mus musculus]	10	0.7748	0.194229
2.03	1.411	568987488	PREDICTED: vinculin isoform X1 [Mus musculus]	2	0.946996	0.844628
47.2	40	568991693	PREDICTED: ATP-dependent 6-phosphofructokinase, muscle type isoform X1 [Mus musculus]	27	0.990262	0.894407
58.74	96.36	568991776	PREDICTED: parvalbumin alpha isoform X1 [Mus musculus]	99	1.1387	0.0604447
35.07	23.66	568994402	PREDICTED: sarcalumenin isoform X1 [Mus musculus]	24	0.799497	0.267752
4	9.215	568999163	PREDICTED: 40S ribosomal protein S2 isoform X1 [Mus musculus]	2	1.15203	0.629276
4.86	10.24	569003987	PREDICTED: myc box-dependent-interacting protein 1 isoform X18 [Mus musculus]	3	1.15169	0.514669
2.07	0.9931	569007634	PREDICTED: neuroblast differentiation-associated protein AHNAK isoform X6 [Mus musculus]	3	1.11128	0.250904
2	3.328	569007769	PREDICTED: heterogeneous nuclear ribonucleoprotein U-like protein 2 isoform X1 [Mus musculus]	1	1.07952	0.916872
58.42	93.09	569018380	PREDICTED: myosin light chain 1/3, skeletal muscle isoform isoform X2 [Mus musculus]	149	0.779329	0.0511139
4	8.865	569019357	PREDICTED: mitochondrial 2-oxoglutarate/malate carrier protein isoform X1 [Mus musculus]	2	1.08243	0.600998
18.46	23.37	577019542	trifunctional enzyme subunit beta, mitochondrial precursor [Mus musculus]	12	0.841185	0.42979
7.01	23.3	651165917	cytochrome c oxidase subunit 4 isoform 1, mitochondrial isoform 1 [Mus musculus]	6	0.8477	0.564477
2	20.78	652698194	putative RNA-binding protein 3 isoform 1 [Mus musculus]	1	0.956381	0.917863
8.09	68.71	755479167	PREDICTED: hemoglobin subunit beta-2 isoform X1 [Mus musculus]	13	0.733494	0.142082
15.93	24.29	755491057	PREDICTED: serine protease inhibitor A3K-like [Mus musculus]	9	0.61644	0.0946744
11.36	41.18	755494085	PREDICTED: troponin I, slow skeletal muscle isoform X1 [Mus musculus]	12	0.909893	0.510821
10.22	20.56	755495499	PREDICTED: myelin protein P0 isoform X1 [Mus musculus]	6	1.39731	0.110881
32.06	0.8909	755499204	PREDICTED: titin isoform X3 [Mus musculus]	23	1.33331	0.00745975
6.89	5.062	755500856	PREDICTED: calcium-binding mitochondrial carrier protein Aralar1 isoform X1 [Mus musculus]	4	0.803381	0.469717
24.55	54.35	755502481	PREDICTED: carbonic anhydrase 3 isoform X1 [Mus musculus]	20	1.17031	0.635551
37.41	88.66	755504196	PREDICTED: tropomyosin alpha-3 chain isoform X1 [Mus musculus]	83	1.14332	0.357923
13.05	30.69	755509924	PREDICTED: protein DJ-1 isoform X1 [Mus musculus]	7	1.013	0.93086
4.11	3.153	755510852	PREDICTED: voltage-dependent calcium channel subunit alpha-2/delta-1 isoform X6 [Mus musculus]	3	0.606293	0.199316
6.76	10.76	755517050	PREDICTED: heterogeneous nuclear ribonucleoproteins A2/B1 isoform X1 [Mus musculus]	5	1.76586	0.00247784
6.26	0.9505	755519248	PREDICTED: ryanodine receptor 1 isoform X9 [Mus musculus]	4	0.947441	0.741841
11.62	20.64	755519288	PREDICTED: troponin T, slow skeletal muscle isoform X2 [Mus musculus]	8	0.552463	0.0986962
2.21	3.867	755519645	PREDICTED: EH domain-containing protein 2 isoform X1 [Mus musculus]	2	1.01615	0.964044
12.66	11.87	755525344	PREDICTED: long-chain-fatty-acid--CoA ligase 1 isoform X1 [Mus musculus]	11	0.660364	0.380938
17.39	48	755528332	PREDICTED: alpha-crystallin B chain isoform X1 [Mus musculus]	11	1.51061	0.0869751
87.36	74.2	755529785	PREDICTED: pyruvate kinase PKM isoform X2 [Mus musculus]	63	1.21294	0.343397
4.14	6.349	755544198	PREDICTED: serpin B6 isoform X1 [Mus musculus]	2	0.711968	0.503391
2.03	4.229	755566372	PREDICTED: ribose-phosphate pyrophosphokinase 2 isoform X3 [Mus musculus]	1	1.30784	0.528436
18.58	61.98	755567900	PREDICTED: alpha-enolase isoform X1 [Mus musculus]	35	1.1152	0.135432
4.03	18.83	755568010	PREDICTED: eukaryotic translation initiation factor 5A-1 isoform X1 [Mus musculus]	2	1.06771	0.627539
