# Supplementary material for: Proteomic profiling of skeletal and cardiac muscle in cancer cachexia: alterations in sarcomeric and mitochondrial protein expression
Source: Oncotarget. 2018 Apr 24;9(31):22001–22. doi: 10.18632/oncotarget.25146 (PMC5955146; doi:10.18632/oncotarget.25146)
Supplement: Supplementary file 4 [file oncotarget-09-22001-s004.xlsx]

## Sheet: Sheet1
			Supplementary Table 3: Heart muscle full iTRAQ list
Unused	%Cov(95)	Accession	Protein Name	Biological Replicate	Peptides (95%)	iTRAQ ratio	P Value
4.02	6.383	10946680	fibromodulin precursor [Mus musculus]	BR1	2	0.906391	0.844081
4.02	6.383	10946680	fibromodulin precursor [Mus musculus]	BR2	2	0.924003	0.57694
12.45	27.65	10946916	myozenin-2 [Mus musculus]	BR1	7	0.986224	0.91529
12.45	27.65	10946916	myozenin-2 [Mus musculus]	BR2	7	0.978645	0.695192
20.63	56.08	10946924	myozenin-1 [Mus musculus]	BR1	11	1.18017	0.116958
20.63	56.08	10946924	myozenin-1 [Mus musculus]	BR2	11	1.04656	0.575638
7.9	4.348	110347469	alpha-2-macroglobulin precursor [Mus musculus]	BR1	6	1.25431	0.40115
7.9	4.348	110347469	alpha-2-macroglobulin precursor [Mus musculus]	BR2	6	1.30588	0.0376892
2.57	21.47	110625719	histidine triad nucleotide-binding protein 2, mitochondrial precursor [Mus musculus]	BR1	3	0.829097	0.564365
2.57	21.47	110625719	histidine triad nucleotide-binding protein 2, mitochondrial precursor [Mus musculus]	BR2	3	0.89883	0.360597
22.63	46.18	111038118	hydroxyacyl-coenzyme A dehydrogenase, mitochondrial precursor [Mus musculus]	BR1	13	0.875513	0.417799
22.63	46.18	111038118	hydroxyacyl-coenzyme A dehydrogenase, mitochondrial precursor [Mus musculus]	BR2	13	0.995255	0.971117
12.1	57.53	112181182	cytochrome c oxidase subunit 5A, mitochondrial precursor [Mus musculus]	BR1	8	1.00261	0.99033
12.1	57.53	112181182	cytochrome c oxidase subunit 5A, mitochondrial precursor [Mus musculus]	BR2	8	0.997077	0.986974
2.73	2.832	117553604	carboxylesterase 1D precursor [Mus musculus]	BR1	2	0.793934	0.79695
2.73	2.832	117553604	carboxylesterase 1D precursor [Mus musculus]	BR2	2	1.16603	0.389249
27.66	72.18	11875203	tropomyosin beta chain isoform Tpm2.2st [Mus musculus]	BR1	49	1.06552	0.468578
27.66	72.18	11875203	tropomyosin beta chain isoform Tpm2.2st [Mus musculus]	BR2	49	1.0738	0.318997
4.76	4.455	124487329	kelch-like protein 41 [Mus musculus]	BR1	3	0.889958	0.7664
4.76	4.455	124487329	kelch-like protein 41 [Mus musculus]	BR2	3	0.749827	0.073714
1.71	0.6615	126518317	complement C3 precursor [Mus musculus]	BR1	1	0.965691	0.792626
1.71	0.6615	126518317	complement C3 precursor [Mus musculus]	BR2	1	1.28042	0.387739
5.19	16.3	12963697	acylpyruvase FAHD1, mitochondrial [Mus musculus]	BR1	3	1.1087	0.715639
5.19	16.3	12963697	acylpyruvase FAHD1, mitochondrial [Mus musculus]	BR2	3	0.924715	0.739349
4.34	5.352	13195624	NADH dehydrogenase [ubiquinone] 1 alpha subcomplex subunit 10, mitochondrial precursor [Mus musculus]	BR1	2	0.924868	0.78564
4.34	5.352	13195624	NADH dehydrogenase [ubiquinone] 1 alpha subcomplex subunit 10, mitochondrial precursor [Mus musculus]	BR2	2	1.27732	0.0418078
2.01	15.38	13195646	cysteine-rich protein 2 [Mus musculus]	BR1	1	1.14625	0.761456
2.01	15.38	13195646	cysteine-rich protein 2 [Mus musculus]	BR2	1	1.17699	0.466132
6.32	4.607	133778931	histidine rich calcium binding protein precursor [Mus musculus]	BR1	4	1.03464	0.89047
6.32	4.607	133778931	histidine rich calcium binding protein precursor [Mus musculus]	BR2	4	0.946586	0.675049
4.31	14.77	13385006	cytochrome c1, heme protein, mitochondrial [Mus musculus]	BR1	5	1.01444	0.942934
4.31	14.77	13385006	cytochrome c1, heme protein, mitochondrial [Mus musculus]	BR2	5	0.779506	0.487958
12.72	70.93	13385090	cytochrome c oxidase subunit 6B1 [Mus musculus]	BR1	10	0.723921	0.0578188
12.72	70.93	13385090	cytochrome c oxidase subunit 6B1 [Mus musculus]	BR2	10	1.04121	0.502494
5.63	19.71	13385168	cytochrome b-c1 complex subunit Rieske, mitochondrial [Mus musculus]	BR1	3	0.886987	0.484382
5.63	19.71	13385168	cytochrome b-c1 complex subunit Rieske, mitochondrial [Mus musculus]	BR2	3	1.00161	0.989764
4	15.71	13385260	acyl-coenzyme A thioesterase 13 [Mus musculus]	BR1	2	0.968174	0.814943
4	15.71	13385260	acyl-coenzyme A thioesterase 13 [Mus musculus]	BR2	2	0.903194	0.637464
4.55	30.77	13385484	ATP synthase subunit epsilon, mitochondrial [Mus musculus]	BR1	2	0.921442	0.715513
4.55	30.77	13385484	ATP synthase subunit epsilon, mitochondrial [Mus musculus]	BR2	2	1.08402	0.482387
10.78	26.57	13385680	2,4-dienoyl-CoA reductase, mitochondrial precursor [Mus musculus]	BR1	7	0.829531	0.163444
10.78	26.57	13385680	2,4-dienoyl-CoA reductase, mitochondrial precursor [Mus musculus]	BR2	7	0.999325	0.998113
6.07	32.43	13385726	cytochrome b-c1 complex subunit 7 [Mus musculus]	BR1	4	0.805739	0.428657
6.07	32.43	13385726	cytochrome b-c1 complex subunit 7 [Mus musculus]	BR2	4	0.937697	0.699338
29.08	31.9	13385942	citrate synthase, mitochondrial precursor [Mus musculus]	BR1	18	0.912596	0.352344
29.08	31.9	13385942	citrate synthase, mitochondrial precursor [Mus musculus]	BR2	18	0.879197	0.133948
2	0.7184	134031976	leucine-rich PPR motif-containing protein, mitochondrial precursor [Mus musculus]	BR1	1	1.07107	0.707131
2	0.7184	134031976	leucine-rich PPR motif-containing protein, mitochondrial precursor [Mus musculus]	BR2	1	1.49717	0.0909365
5.74	8.676	13430890	histone H1.4 [Mus musculus]	BR1	3	1.22931	0.169449
5.74	8.676	13430890	histone H1.4 [Mus musculus]	BR2	3	1.10498	0.597015
13.38	53.79	14149635	fatty acid-binding protein, adipocyte [Mus musculus]	BR1	10	0.786506	0.138853
13.38	53.79	14149635	fatty acid-binding protein, adipocyte [Mus musculus]	BR2	10	1.08817	0.182093
44.95	18.29	145279198	myomesin-1 isoform 2 [Mus musculus]	BR1	27	1.08448	0.246466
44.95	18.29	145279198	myomesin-1 isoform 2 [Mus musculus]	BR2	27	1.05483	0.41852
19.1	88.03	145301578	hemoglobin subunit alpha [Mus musculus]	BR1	46	1.30593	0.362856
19.1	88.03	145301578	hemoglobin subunit alpha [Mus musculus]	BR2	46	1.29837	0.347483
32.92	46.98	148747424	ADP/ATP translocase 1 [Mus musculus]	BR1	22	0.870957	0.262383
32.92	46.98	148747424	ADP/ATP translocase 1 [Mus musculus]	BR2	22	0.85168	0.166883
4.01	24.88	148747546	serine protease inhibitor A3K precursor [Mus musculus]	BR1	7	1.42846	0.177755
4.01	24.88	148747546	serine protease inhibitor A3K precursor [Mus musculus]	BR2	7	1.11977	0.364157
2.52	4.841	156231021	kininogen-1 isoform 1 precursor [Mus musculus]	BR1	3	0.695546	0.33314
2.52	4.841	156231021	kininogen-1 isoform 1 precursor [Mus musculus]	BR2	3	1.02415	0.963621
60.55	52.13	157951643	alpha-actinin-2 [Mus musculus]	BR1	46	0.985967	0.87163
60.55	52.13	157951643	alpha-actinin-2 [Mus musculus]	BR2	46	0.956543	0.55767
2.93	8.612	158937312	heat shock protein beta-1 [Mus musculus]	BR1	2	1.1434	0.524485
2.93	8.612	158937312	heat shock protein beta-1 [Mus musculus]	BR2	2	2.1256	0.138668
7.38	16.01	160298168	protein NipSnap homolog 2 [Mus musculus]	BR1	4	1.04688	0.666911
7.38	16.01	160298168	protein NipSnap homolog 2 [Mus musculus]	BR2	4	1.02085	0.66471
33.53	48.43	160298209	aspartate aminotransferase, cytoplasmic [Mus musculus]	BR1	19	0.751165	0.0206372
33.53	48.43	160298209	aspartate aminotransferase, cytoplasmic [Mus musculus]	BR2	19	1.01393	0.737445
3.04	11.74	160333304	apolipoprotein A-I preproprotein [Mus musculus]	BR1	3	0.858295	0.373923
3.04	11.74	160333304	apolipoprotein A-I preproprotein [Mus musculus]	BR2	3	0.753045	0.404717
5.33	8.58	160333372	lumican precursor [Mus musculus]	BR1	3	0.898021	0.723613
5.33	8.58	160333372	lumican precursor [Mus musculus]	BR2	3	1.29062	0.314654
25.65	36.52	160358829	hemopexin precursor [Mus musculus]	BR1	16	0.820793	0.317223
25.65	36.52	160358829	hemopexin precursor [Mus musculus]	BR2	16	3.85793	1.15598e-07
25.51	47.78	160707894	aldose reductase [Mus musculus]	BR1	14	1.00583	0.949477
25.51	47.78	160707894	aldose reductase [Mus musculus]	BR2	14	1.01351	0.802885
6.09	7.903	162138915	carnitine O-palmitoyltransferase 2, mitochondrial precursor [Mus musculus]	BR1	4	0.914697	0.690445
6.09	7.903	162138915	carnitine O-palmitoyltransferase 2, mitochondrial precursor [Mus musculus]	BR2	4	1.18532	0.399196
4.43	3.497	162287165	carnitine O-palmitoyltransferase 1, muscle isoform [Mus musculus]	BR1	2	0.880763	0.407891
4.43	3.497	162287165	carnitine O-palmitoyltransferase 1, muscle isoform [Mus musculus]	BR2	2	0.984483	0.870955
11.83	10.75	162461907	stress-70 protein, mitochondrial [Mus musculus]	BR1	6	0.865615	0.354022
11.83	10.75	162461907	stress-70 protein, mitochondrial [Mus musculus]	BR2	6	0.982207	0.872452
97.56	80.26	163310765	serum albumin precursor [Mus musculus]	BR1	79	1.16401	0.107974
97.56	80.26	163310765	serum albumin precursor [Mus musculus]	BR1	79	1.16401	0.107974
97.56	80.26	163310765	serum albumin precursor [Mus musculus]	BR2	79	1.10065	0.13865
97.56	80.26	163310765	serum albumin precursor [Mus musculus]	BR2	79	1.10065	0.13865
6.91	28.8	165932333	lactoylglutathione lyase [Mus musculus]	BR1	4	1.0134	0.930147
6.91	28.8	165932333	lactoylglutathione lyase [Mus musculus]	BR2	4	0.909448	0.647823
9.93	22.07	166197679	PDZ and LIM domain protein 7 isoform b [Mus musculus]	BR1	5	0.912431	0.422839
9.93	22.07	166197679	PDZ and LIM domain protein 7 isoform b [Mus musculus]	BR2	5	1.14813	0.467623
4.03	13.69	166851828	ATP synthase subunit delta, mitochondrial precursor [Mus musculus]	BR1	2	0.834667	0.299895
4.03	13.69	166851828	ATP synthase subunit delta, mitochondrial precursor [Mus musculus]	BR2	2	1.11234	0.369771
10.41	21.66	170650627	PDZ and LIM domain protein 5 isoform ENH2 [Mus musculus]	BR1	6	1.29383	0.272513
10.41	21.66	170650627	PDZ and LIM domain protein 5 isoform ENH2 [Mus musculus]	BR2	6	1.28496	0.248524
7.23	8.944	18034773	acetyl-coenzyme A synthetase 2-like, mitochondrial precursor [Mus musculus]	BR1	5	0.954636	0.779905
7.23	8.944	18034773	acetyl-coenzyme A synthetase 2-like, mitochondrial precursor [Mus musculus]	BR2	5	1.09757	0.217812
90.09	57.44	18079339	aconitate hydratase, mitochondrial precursor [Mus musculus]	BR1	63	0.883956	0.157503
90.09	57.44	18079339	aconitate hydratase, mitochondrial precursor [Mus musculus]	BR2	63	0.949615	0.405457
19.99	33.43	18152793	pyruvate dehydrogenase E1 component subunit beta, mitochondrial precursor [Mus musculus]	BR1	11	1.00615	0.952419
19.99	33.43	18152793	pyruvate dehydrogenase E1 component subunit beta, mitochondrial precursor [Mus musculus]	BR2	11	1.01803	0.696287
30.95	48.36	18250284	isocitrate dehydrogenase [NAD] subunit alpha, mitochondrial precursor [Mus musculus]	BR1	19	0.884849	0.413209
30.95	48.36	18250284	isocitrate dehydrogenase [NAD] subunit alpha, mitochondrial precursor [Mus musculus]	BR2	19	0.991647	0.889918
14.52	22.69	18266680	succinyl-CoA:3-ketoacid coenzyme A transferase 1, mitochondrial precursor [Mus musculus]	BR1	8	0.986321	0.933641
14.52	22.69	18266680	succinyl-CoA:3-ketoacid coenzyme A transferase 1, mitochondrial precursor [Mus musculus]	BR2	8	1.03028	0.746438
2.64	4.31	19526814	NADH dehydrogenase [ubiquinone] flavoprotein 1, mitochondrial precursor [Mus musculus]	BR1	1	0.92461	0.714237
2.64	4.31	19526814	NADH dehydrogenase [ubiquinone] flavoprotein 1, mitochondrial precursor [Mus musculus]	BR2	1	1.1808	0.0905139
2.71	4.358	19527078	fibrinogen gamma chain precursor [Mus musculus]	BR1	2	1.00984	0.967937
2.71	4.358	19527078	fibrinogen gamma chain precursor [Mus musculus]	BR2	2	5.43353	0.0215315
14.54	19.63	19527258	methylmalonate-semialdehyde dehydrogenase [acylating], mitochondrial precursor [Mus musculus]	BR1	8	0.884338	0.40154
14.54	19.63	19527258	methylmalonate-semialdehyde dehydrogenase [acylating], mitochondrial precursor [Mus musculus]	BR2	8	0.927154	0.35437
42.25	37.59	20330802	serotransferrin precursor [Mus musculus]	BR1	24	1.15291	0.141277
42.25	37.59	20330802	serotransferrin precursor [Mus musculus]	BR2	24	1.55807	1.66366e-06
3	7.962	21312994	mitochondrial 2-oxoglutarate/malate carrier protein [Mus musculus]	BR1	2	1.00914	0.942528
3	7.962	21312994	mitochondrial 2-oxoglutarate/malate carrier protein [Mus musculus]	BR2	2	0.904038	0.509313
9.73	14.76	21313536	dihydrolipoyllysine-residue succinyltransferase component of 2-oxoglutarate dehydrogenase complex, mitochondrial [Mus musculus]	BR1	6	1.00206	0.990968
9.73	14.76	21313536	dihydrolipoyllysine-residue succinyltransferase component of 2-oxoglutarate dehydrogenase complex, mitochondrial [Mus musculus]	BR2	6	0.903525	0.0840118
16.44	21.46	21314832	UTP--glucose-1-phosphate uridylyltransferase isoform 1 [Mus musculus]	BR1	9	1.02764	0.812791
16.44	21.46	21314832	UTP--glucose-1-phosphate uridylyltransferase isoform 1 [Mus musculus]	BR2	9	0.904677	0.147846
1.77	21.15	213512816	cardiac phospholamban [Mus musculus]	BR1	1	0.868373	0.555052
1.77	21.15	213512816	cardiac phospholamban [Mus musculus]	BR2	1	0.755691	0.220375
33.99	50.94	21450129	acetyl-CoA acetyltransferase, mitochondrial precursor [Mus musculus]	BR1	19	0.983261	0.877569
33.99	50.94	21450129	acetyl-CoA acetyltransferase, mitochondrial precursor [Mus musculus]	BR2	19	1.05168	0.523266
6.35	68.54	21539599	cytochrome b-c1 complex subunit 6, mitochondrial [Mus musculus]	BR1	5	0.904617	0.512699
6.35	68.54	21539599	cytochrome b-c1 complex subunit 6, mitochondrial [Mus musculus]	BR2	5	1.06676	0.638226
2.01	27.52	22094075	ADP/ATP translocase 2 [Mus musculus]	BR1	13	0.988339	0.979964
2.01	27.52	22094075	ADP/ATP translocase 2 [Mus musculus]	BR2	13	0.845413	0.628086
2.04	2.119	22164798	selenium-binding protein 1 [Mus musculus]	BR1	1	1.54609	0.514657
2.04	2.119	22164798	selenium-binding protein 1 [Mus musculus]	BR2	1	1.24587	0.280847
17.4	31.91	22165384	tubulin beta-4B chain [Mus musculus]	BR1	11	0.90357	0.700356
17.4	31.91	22165384	tubulin beta-4B chain [Mus musculus]	BR2	11	0.972077	0.705652
15.21	24.06	22267442	cytochrome b-c1 complex subunit 2, mitochondrial precursor [Mus musculus]	BR1	8	0.969638	0.798517
15.21	24.06	22267442	cytochrome b-c1 complex subunit 2, mitochondrial precursor [Mus musculus]	BR2	8	1.02753	0.623864
10.72	12.66	225543319	transitional endoplasmic reticulum ATPase [Mus musculus]	BR1	7	1.37287	0.146511
10.72	12.66	225543319	transitional endoplasmic reticulum ATPase [Mus musculus]	BR2	7	0.942279	0.458333
57.39	62.61	225579033	isocitrate dehydrogenase [NADP], mitochondrial precursor [Mus musculus]	BR1	36	0.870194	0.247071
57.39	62.61	225579033	isocitrate dehydrogenase [NADP], mitochondrial precursor [Mus musculus]	BR2	36	0.974731	0.776165
31.14	33.73	226823367	fumarate hydratase, mitochondrial precursor [Mus musculus]	BR1	19	0.856874	0.179047
31.14	33.73	226823367	fumarate hydratase, mitochondrial precursor [Mus musculus]	BR2	19	0.814519	0.00233256
7.26	29.8	226874906	14-3-3 protein epsilon [Mus musculus]	BR1	8	1.05684	0.734816
7.26	29.8	226874906	14-3-3 protein epsilon [Mus musculus]	BR2	8	1.04317	0.592094
34.69	64.88	226958349	triosephosphate isomerase [Mus musculus]	BR1	26	1.24682	0.062377
34.69	64.88	226958349	triosephosphate isomerase [Mus musculus]	BR2	26	1.18033	0.0251967
42.93	43.24	227330633	phosphoglucomutase-2 [Mus musculus]	BR1	22	0.975842	0.741729
42.93	43.24	227330633	phosphoglucomutase-2 [Mus musculus]	BR2	22	0.937811	0.285724
24.84	37.78	227430322	calsequestrin-1 precursor [Mus musculus]	BR1	25	1.14797	0.175948
24.84	37.78	227430322	calsequestrin-1 precursor [Mus musculus]	BR2	25	0.926199	0.548011
31.32	58.26	227500281	electron transfer flavoprotein subunit alpha, mitochondrial [Mus musculus]	BR1	23	0.866363	0.206783
31.32	58.26	227500281	electron transfer flavoprotein subunit alpha, mitochondrial [Mus musculus]	BR2	23	0.994334	0.960773
3.19	4.968	23346461	NADH dehydrogenase [ubiquinone] iron-sulfur protein 2, mitochondrial precursor [Mus musculus]	BR1	2	1.05862	0.693433
3.19	4.968	23346461	NADH dehydrogenase [ubiquinone] iron-sulfur protein 2, mitochondrial precursor [Mus musculus]	BR2	2	1.02965	0.874423
5.72	8.176	236461142	histone-lysine N-methyltransferase Smyd1 isoform 2 [Mus musculus]	BR1	3	1.08736	0.557812
5.72	8.176	236461142	histone-lysine N-methyltransferase Smyd1 isoform 2 [Mus musculus]	BR2	3	1.35445	0.204583
4.51	7.285	238624114	acyl-coenzyme A thioesterase 2, mitochondrial precursor [Mus musculus]	BR1	3	0.99523	0.986327
4.51	7.285	238624114	acyl-coenzyme A thioesterase 2, mitochondrial precursor [Mus musculus]	BR2	3	1.28629	0.0212582
28.26	28.2	23956084	very long-chain specific acyl-CoA dehydrogenase, mitochondrial precursor [Mus musculus]	BR1	14	1.08363	0.435627
28.26	28.2	23956084	very long-chain specific acyl-CoA dehydrogenase, mitochondrial precursor [Mus musculus]	BR2	14	1.00488	0.971426
16.73	30.96	24418919	glycogen phosphorylase, brain form [Mus musculus]	BR1	32	0.835603	0.300912
16.73	30.96	24418919	glycogen phosphorylase, brain form [Mus musculus]	BR2	32	0.891607	0.102593
36.89	51.5	254540027	malate dehydrogenase, cytoplasmic [Mus musculus]	BR1	24	0.915807	0.45385
36.89	51.5	254540027	malate dehydrogenase, cytoplasmic [Mus musculus]	BR2	24	1.00774	0.904695
2.19	4.885	254540168	78 kDa glucose-regulated protein precursor [Mus musculus]	BR1	3	0.774693	0.64861
2.19	4.885	254540168	78 kDa glucose-regulated protein precursor [Mus musculus]	BR2	3	0.90447	0.638553
30.45	32.62	254553458	glucose-6-phosphate isomerase [Mus musculus]	BR1	19	0.975884	0.785274
30.45	32.62	254553458	glucose-6-phosphate isomerase [Mus musculus]	BR2	19	0.934925	0.457186
20.85	25.97	254588014	electron transfer flavoprotein-ubiquinone oxidoreductase, mitochondrial precursor [Mus musculus]	BR1	13	1.07307	0.595434
20.85	25.97	254588014	electron transfer flavoprotein-ubiquinone oxidoreductase, mitochondrial precursor [Mus musculus]	BR2	13	1.02086	0.82762
6.48	10.88	254692859	NADH dehydrogenase [ubiquinone] 1 alpha subcomplex subunit 9, mitochondrial precursor [Mus musculus]	BR1	4	1.41448	0.248765
6.48	10.88	254692859	NADH dehydrogenase [ubiquinone] 1 alpha subcomplex subunit 9, mitochondrial precursor [Mus musculus]	BR2	4	1.07251	0.587251
2.15	66.53	254750725	troponin T, fast skeletal muscle isoform 7 [Mus musculus]	BR1	25	1.10555	0.4356
2.15	66.53	254750725	troponin T, fast skeletal muscle isoform 7 [Mus musculus]	BR2	25	1.05874	0.808844
47.64	85.71	255708425	myoglobin [Mus musculus]	BR1	95	0.75586	0.123875
47.64	85.71	255708425	myoglobin [Mus musculus]	BR2	95	0.710864	0.103196
12.21	22.83	255958286	succinyl-CoA ligase [ADP/GDP-forming] subunit alpha, mitochondrial precursor [Mus musculus]	BR1	7	1.42744	0.0725318
12.21	22.83	255958286	succinyl-CoA ligase [ADP/GDP-forming] subunit alpha, mitochondrial precursor [Mus musculus]	BR2	7	1.11311	0.434134
1.39	2.065	255958320	cAMP-dependent protein kinase catalytic subunit beta isoform 3 [Mus musculus]	BR1	1	0.977726	0.971182
1.39	2.065	255958320	cAMP-dependent protein kinase catalytic subunit beta isoform 3 [Mus musculus]	BR2	1	0.914184	0.533299
106.21	90.14	256000780	tropomyosin alpha-1 chain isoform Tpm1.1st [Mus musculus]	BR1	80	1.0388	0.757427
106.21	90.14	256000780	tropomyosin alpha-1 chain isoform Tpm1.1st [Mus musculus]	BR2	80	1.13782	0.313157
13.55	15.26	257796245	dihydrolipoyllysine-residue acetyltransferase component of pyruvate dehydrogenase complex, mitochondrial [Mus musculus]	BR1	8	1.0777	0.489846
13.55	15.26	257796245	dihydrolipoyllysine-residue acetyltransferase component of pyruvate dehydrogenase complex, mitochondrial [Mus musculus]	BR2	8	0.951519	0.528529
2.02	0.3788	269315863	collagen alpha-5(VI) chain precursor [Mus musculus]	BR1	1	1.00269	0.992758
2.02	0.3788	269315863	collagen alpha-5(VI) chain precursor [Mus musculus]	BR2	1	0.932313	0.836797
2.66	18.87	27229219	acylphosphatase-2 [Mus musculus]	BR1	2	1.18081	0.288136
2.66	18.87	27229219	acylphosphatase-2 [Mus musculus]	BR2	2	0.874049	0.154593
8.52	14.38	27370092	elongation factor Tu, mitochondrial isoform 1 [Mus musculus]	BR1	5	1.1374	0.64562
8.52	14.38	27370092	elongation factor Tu, mitochondrial isoform 1 [Mus musculus]	BR2	5	1.10999	0.655764
40.69	69.02	29126205	3-ketoacyl-CoA thiolase, mitochondrial [Mus musculus]	BR1	25	0.95702	0.729456
40.69	69.02	29126205	3-ketoacyl-CoA thiolase, mitochondrial [Mus musculus]	BR2	25	1.03825	0.632941
17.24	33.1	29789289	enoyl-CoA hydratase, mitochondrial precursor [Mus musculus]	BR1	10	1.12682	0.380131
17.24	33.1	29789289	enoyl-CoA hydratase, mitochondrial precursor [Mus musculus]	BR2	10	1.06226	0.270238
19.82	10.31	31543330	NAD(P) transhydrogenase, mitochondrial precursor [Mus musculus]	BR1	10	1.09613	0.237438
19.82	10.31	31543330	NAD(P) transhydrogenase, mitochondrial precursor [Mus musculus]	BR2	10	0.919853	0.341755
15.58	33.6	31543976	14-3-3 protein gamma [Mus musculus]	BR1	11	1.24752	0.191863
15.58	33.6	31543976	14-3-3 protein gamma [Mus musculus]	BR2	11	1.09119	0.47115
64.42	78.83	31980648	ATP synthase subunit beta, mitochondrial precursor [Mus musculus]	BR1	63	0.819265	0.140027
64.42	78.83	31980648	ATP synthase subunit beta, mitochondrial precursor [Mus musculus]	BR2	63	0.977986	0.805436
4.08	27.18	31980744	ATP synthase subunit g, mitochondrial [Mus musculus]	BR1	2	0.828896	0.475919
4.08	27.18	31980744	ATP synthase subunit g, mitochondrial [Mus musculus]	BR2	2	0.67599	0.0470482
9.29	33.78	31980762	superoxide dismutase [Mn], mitochondrial precursor [Mus musculus]	BR1	11	1.10114	0.67692
9.29	33.78	31980762	superoxide dismutase [Mn], mitochondrial precursor [Mus musculus]	BR2	11	0.869695	0.65411
24.99	22.73	31981302	annexin A6 isoform a [Mus musculus]	BR1	13	0.808546	0.0756749
24.99	22.73	31981302	annexin A6 isoform a [Mus musculus]	BR2	13	1.05099	0.533331
46.03	43.19	31981690	heat shock cognate 71 kDa protein [Mus musculus]	BR1	25	1.07891	0.454822
46.03	43.19	31981690	heat shock cognate 71 kDa protein [Mus musculus]	BR2	25	1.02745	0.707371
16.3	32.53	31981810	enoyl-CoA delta isomerase 1, mitochondrial precursor [Mus musculus]	BR1	9	1.05607	0.641266
16.3	32.53	31981810	enoyl-CoA delta isomerase 1, mitochondrial precursor [Mus musculus]	BR2	9	0.952609	0.673216
43.03	68.05	31982186	malate dehydrogenase, mitochondrial precursor [Mus musculus]	BR1	41	0.865864	0.16497
43.03	68.05	31982186	malate dehydrogenase, mitochondrial precursor [Mus musculus]	BR2	41	1.0461	0.172869
44.7	45.81	31982520	long-chain specific acyl-CoA dehydrogenase, mitochondrial precursor [Mus musculus]	BR1	32	0.884938	0.196425
44.7	45.81	31982520	long-chain specific acyl-CoA dehydrogenase, mitochondrial precursor [Mus musculus]	BR2	32	0.982811	0.737478
10.96	19.66	31982522	short-chain specific acyl-CoA dehydrogenase, mitochondrial precursor [Mus musculus]	BR1	7	0.823504	0.411785
10.96	19.66	31982522	short-chain specific acyl-CoA dehydrogenase, mitochondrial precursor [Mus musculus]	BR2	7	0.79275	0.101053
5.44	9.871	31982755	vimentin [Mus musculus]	BR1	4	0.980119	0.911856
5.44	9.871	31982755	vimentin [Mus musculus]	BR2	4	0.979003	0.926769
29.19	41.06	31982856	dihydrolipoyl dehydrogenase, mitochondrial precursor [Mus musculus]	BR1	18	0.930624	0.475231
29.19	41.06	31982856	dihydrolipoyl dehydrogenase, mitochondrial precursor [Mus musculus]	BR2	18	1.11578	0.028004
2.3	9.524	32401425	glutathione S-transferase P 2 [Mus musculus]	BR1	1	1.11945	0.703739
2.3	9.524	32401425	glutathione S-transferase P 2 [Mus musculus]	BR2	1	1.02392	0.854583
2.16	11.11	33468857	histidine triad nucleotide-binding protein 1 [Mus musculus]	BR1	1	1.67004	0.254353
2.16	11.11	33468857	histidine triad nucleotide-binding protein 1 [Mus musculus]	BR2	1	1.03204	0.818726
15.4	21.75	33563250	desmin [Mus musculus]	BR1	9	0.872127	0.0713094
15.4	21.75	33563250	desmin [Mus musculus]	BR2	9	0.991451	0.924374
30.04	76.47	33563264	myosin light chain 3 [Mus musculus]	BR1	32	0.801864	0.505856
30.04	76.47	33563264	myosin light chain 3 [Mus musculus]	BR2	32	1.42072	0.0720387
6.98	56.1	33563266	cytochrome c oxidase subunit NDUFA4 [Mus musculus]	BR1	5	0.993312	0.960534
6.98	56.1	33563266	cytochrome c oxidase subunit NDUFA4 [Mus musculus]	BR2	5	1.01744	0.884346
14.16	11.07	33859482	elongation factor 2 [Mus musculus]	BR1	8	0.886884	0.318674
14.16	11.07	33859482	elongation factor 2 [Mus musculus]	BR2	8	0.937509	0.472725
7.59	18.53	33859690	ubiquinone biosynthesis protein COQ9, mitochondrial precursor [Mus musculus]	BR1	4	0.861101	0.527727
7.59	18.53	33859690	ubiquinone biosynthesis protein COQ9, mitochondrial precursor [Mus musculus]	BR2	4	0.976214	0.726749
60.19	50.59	33859811	trifunctional enzyme subunit alpha, mitochondrial precursor [Mus musculus]	BR1	35	0.925185	0.317042
60.19	50.59	33859811	trifunctional enzyme subunit alpha, mitochondrial precursor [Mus musculus]	BR2	35	0.92441	0.100884
3.26	16.3	34538601	cytochrome c oxidase subunit II (mitochondrion) [Mus musculus]	BR1	3	0.565486	0.0229057
3.26	16.3	34538601	cytochrome c oxidase subunit II (mitochondrion) [Mus musculus]	BR2	3	1	1
2.49	26.87	34538602	ATP synthase F0 subunit 8 (mitochondrion) [Mus musculus]	BR1	3	1.63569	0.327686
2.49	26.87	34538602	ATP synthase F0 subunit 8 (mitochondrion) [Mus musculus]	BR2	3	1.10695	0.83796
30.18	60.78	38142460	electron transfer flavoprotein subunit beta [Mus musculus]	BR1	17	0.901096	0.326044
30.18	60.78	38142460	electron transfer flavoprotein subunit beta [Mus musculus]	BR2	17	1.01998	0.836678
17.42	31.03	38259206	creatine kinase S-type, mitochondrial precursor [Mus musculus]	BR1	14	0.937679	0.677188
17.42	31.03	38259206	creatine kinase S-type, mitochondrial precursor [Mus musculus]	BR2	14	0.928214	0.450083
27.24	22.65	40556608	heat shock protein HSP 90-beta [Mus musculus]	BR1	15	1.05872	0.538169
27.24	22.65	40556608	heat shock protein HSP 90-beta [Mus musculus]	BR2	15	0.930235	0.312564
2.53	6.967	406647884	bifunctional epoxide hydrolase 2 isoform d [Mus musculus]	BR1	2	1.10435	0.576859
2.53	6.967	406647884	bifunctional epoxide hydrolase 2 isoform d [Mus musculus]	BR2	2	0.93957	0.784845
6.26	5.697	42415475	protein disulfide-isomerase precursor [Mus musculus]	BR1	3	1.1179	0.50177
6.26	5.697	42415475	protein disulfide-isomerase precursor [Mus musculus]	BR2	3	1.06039	0.673452
51.94	73.74	439253893	actin, alpha skeletal muscle [Mus musculus]	BR1	81	1.09258	0.811313
51.94	73.74	439253893	actin, alpha skeletal muscle [Mus musculus]	BR2	81	1.08665	0.763844
2.55	2.326	444189294	ubiquitin-like modifier-activating enzyme 1 isoform 1 [Mus musculus]	BR1	2	0.84119	0.0638189
2.55	2.326	444189294	ubiquitin-like modifier-activating enzyme 1 isoform 1 [Mus musculus]	BR2	2	0.914045	0.559795
14.05	52.6	45597447	superoxide dismutase [Cu-Zn] [Mus musculus]	BR1	8	0.900375	0.548696
14.05	52.6	45597447	superoxide dismutase [Cu-Zn] [Mus musculus]	BR2	8	1.0169	0.867089
22.57	30.63	46593021	cytochrome b-c1 complex subunit 1, mitochondrial precursor [Mus musculus]	BR1	13	0.818414	0.100235
22.57	30.63	46593021	cytochrome b-c1 complex subunit 1, mitochondrial precursor [Mus musculus]	BR2	13	0.984379	0.727671
10.04	74.83	498752597	hemoglobin subunit beta-1 [Mus musculus]	BR1	43	0.922551	0.786496
10.04	74.83	498752597	hemoglobin subunit beta-1 [Mus musculus]	BR2	43	0.942731	0.823255
20.61	20.63	54607098	succinate dehydrogenase [ubiquinone] flavoprotein subunit, mitochondrial precursor [Mus musculus]	BR1	12	0.932522	0.551486
20.61	20.63	54607098	succinate dehydrogenase [ubiquinone] flavoprotein subunit, mitochondrial precursor [Mus musculus]	BR2	12	1.04369	0.364261
7.68	22.5	568384815	four and a half LIM domains protein 1 isoform 3 [Mus musculus]	BR1	5	1.39294	0.0483457
7.68	22.5	568384815	four and a half LIM domains protein 1 isoform 3 [Mus musculus]	BR2	5	1.16782	0.220774
10.26	27.7	568889869	PREDICTED: ATP synthase subunit O, mitochondrial [Mus musculus]	BR1	6	1.13666	0.400528
10.26	27.7	568889869	PREDICTED: ATP synthase subunit O, mitochondrial [Mus musculus]	BR2	6	1.09289	0.503138
10.17	51.46	568893484	PREDICTED: histone H4 [Mus musculus]	BR1	7	0.713445	0.0576261
10.17	51.46	568893484	PREDICTED: histone H4 [Mus musculus]	BR2	7	0.870132	0.275819
4	10.34	568898549	PREDICTED: ubiquitin-conjugating enzyme E2 N-like [Mus musculus]	BR1	2	0.916454	0.865535
4	10.34	568898549	PREDICTED: ubiquitin-conjugating enzyme E2 N-like [Mus musculus]	BR2	2	0.943273	0.676172
11.1	55.81	568898574	PREDICTED: cytochrome c oxidase subunit 5B, mitochondrial [Mus musculus]	BR1	7	0.772938	0.196209
11.1	55.81	568898574	PREDICTED: cytochrome c oxidase subunit 5B, mitochondrial [Mus musculus]	BR2	7	0.817909	0.305598
17.8	44.74	568904952	PREDICTED: ES1 protein homolog, mitochondrial [Mus musculus]	BR1	9	0.989443	0.956601
17.8	44.74	568904952	PREDICTED: ES1 protein homolog, mitochondrial [Mus musculus]	BR2	9	1.07203	0.653061
29.22	33.68	568905803	PREDICTED: 60 kDa heat shock protein, mitochondrial isoform X1 [Mus musculus]	BR1	16	1.0139	0.926784
29.22	33.68	568905803	PREDICTED: 60 kDa heat shock protein, mitochondrial isoform X1 [Mus musculus]	BR2	16	1.12012	0.360654
4.64	5.227	568906305	PREDICTED: NADH-ubiquinone oxidoreductase 75 kDa subunit, mitochondrial isoform X1 [Mus musculus]	BR1	3	0.541872	0.333028
4.64	5.227	568906305	PREDICTED: NADH-ubiquinone oxidoreductase 75 kDa subunit, mitochondrial isoform X1 [Mus musculus]	BR2	3	0.96604	0.772624
4.02	33.33	568910404	PREDICTED: apolipoprotein A-II isoform X1 [Mus musculus]	BR1	2	1.00116	0.990589
4.02	33.33	568910404	PREDICTED: apolipoprotein A-II isoform X1 [Mus musculus]	BR2	2	0.888986	0.567571
19.41	33.67	568912066	PREDICTED: ATP synthase subunit gamma, mitochondrial isoform X1 [Mus musculus]	BR1	11	0.9921	0.964377
19.41	33.67	568912066	PREDICTED: ATP synthase subunit gamma, mitochondrial isoform X1 [Mus musculus]	BR2	11	0.929262	0.654864
29.82	76.8	568912818	PREDICTED: adenylate kinase isoenzyme 1 isoform X1 [Mus musculus]	BR1	24	1.10354	0.376292
29.82	76.8	568912818	PREDICTED: adenylate kinase isoenzyme 1 isoform X1 [Mus musculus]	BR2	24	0.993936	0.942024
18.58	2.393	568913135	PREDICTED: nebulin isoform X26 [Mus musculus]	BR1	11	1.44463	2.77165e-05
18.58	2.393	568913135	PREDICTED: nebulin isoform X26 [Mus musculus]	BR2	11	1.10645	0.266308
11.75	14.74	568915592	PREDICTED: isocitrate dehydrogenase [NAD] subunit beta, mitochondrial isoform X1 [Mus musculus]	BR1	6	1.29231	0.145457
11.75	14.74	568915592	PREDICTED: isocitrate dehydrogenase [NAD] subunit beta, mitochondrial isoform X1 [Mus musculus]	BR2	6	1.10304	0.504057
11.37	16.44	568921685	PREDICTED: calsequestrin-2 isoform X1 [Mus musculus]	BR1	7	0.930595	0.657499
11.37	16.44	568921685	PREDICTED: calsequestrin-2 isoform X1 [Mus musculus]	BR2	7	0.941365	0.577332
2.21	3.752	568922624	PREDICTED: AMP deaminase 1 isoform X1 [Mus musculus]	BR1	3	0.937017	0.540587
2.21	3.752	568922624	PREDICTED: AMP deaminase 1 isoform X1 [Mus musculus]	BR2	3	0.913606	0.596
22.73	8.355	568924485	PREDICTED: glycogen debranching enzyme isoform X1 [Mus musculus]	BR1	12	1.33449	0.0309736
22.73	8.355	568924485	PREDICTED: glycogen debranching enzyme isoform X1 [Mus musculus]	BR2	12	1.1698	0.132877
6.3	14.29	568931796	PREDICTED: succinate dehydrogenase [ubiquinone] iron-sulfur subunit, mitochondrial isoform X1 [Mus musculus]	BR1	4	0.818793	0.321356
6.3	14.29	568931796	PREDICTED: succinate dehydrogenase [ubiquinone] iron-sulfur subunit, mitochondrial isoform X1 [Mus musculus]	BR2	4	0.906724	0.539017
27.32	73.27	568936906	PREDICTED: myosin regulatory light chain 2, ventricular/cardiac muscle isoform isoform X1 [Mus musculus]	BR1	30	0.671227	0.00435651
27.32	73.27	568936906	PREDICTED: myosin regulatory light chain 2, ventricular/cardiac muscle isoform isoform X1 [Mus musculus]	BR2	30	0.90898	0.391175
85.11	39.26	568947734	PREDICTED: myosin-binding protein C, fast-type isoform X1 [Mus musculus]	BR1	41	1.1899	0.000330674
85.11	39.26	568947734	PREDICTED: myosin-binding protein C, fast-type isoform X1 [Mus musculus]	BR2	41	0.947217	0.240132
96.82	48.75	568949470	PREDICTED: sarcoplasmic/endoplasmic reticulum calcium ATPase 1 isoform X1 [Mus musculus]	BR1	59	1.15689	0.0885554
96.82	48.75	568949470	PREDICTED: sarcoplasmic/endoplasmic reticulum calcium ATPase 1 isoform X1 [Mus musculus]	BR2	59	0.931692	0.41618
2.04	4.154	568952032	PREDICTED: serine/threonine-protein phosphatase PP1-gamma catalytic subunit [Mus musculus]	BR1	1	1.05337	0.692685
2.04	4.154	568952032	PREDICTED: serine/threonine-protein phosphatase PP1-gamma catalytic subunit [Mus musculus]	BR2	1	1.33044	0.613951
45.52	69.76	568952858	PREDICTED: troponin T, fast skeletal muscle isoform X39 [Mus musculus]	BR1	28	0.993157	0.970579
45.52	69.76	568952858	PREDICTED: troponin T, fast skeletal muscle isoform X39 [Mus musculus]	BR2	28	0.989507	0.89593
77.95	33.24	568953176	PREDICTED: myomesin-2 isoform X2 [Mus musculus]	BR1	40	1.14714	0.0285424
77.95	33.24	568953176	PREDICTED: myomesin-2 isoform X2 [Mus musculus]	BR2	40	1.10441	0.0432149
18.06	59.09	568956465	PREDICTED: peroxiredoxin-2 isoform X1 [Mus musculus]	BR1	9	0.897532	0.612436
18.06	59.09	568956465	PREDICTED: peroxiredoxin-2 isoform X1 [Mus musculus]	BR2	9	1.08986	0.317819
2	2.196	568961907	PREDICTED: propionyl-CoA carboxylase beta chain, mitochondrial isoform X2 [Mus musculus]	BR1	1	1.15644	0.798474
2	2.196	568961907	PREDICTED: propionyl-CoA carboxylase beta chain, mitochondrial isoform X2 [Mus musculus]	BR2	1	0.661277	0.498222
11.22	20.39	568966988	PREDICTED: phosphate carrier protein, mitochondrial isoform X1 [Mus musculus]	BR1	8	0.966712	0.817212
11.22	20.39	568966988	PREDICTED: phosphate carrier protein, mitochondrial isoform X1 [Mus musculus]	BR2	8	1.03412	0.696802
2.05	22.63	568972041	PREDICTED: myosin-3 isoform X1 [Mus musculus]	BR1	74	0.708231	0.187854
2.05	22.63	568972041	PREDICTED: myosin-3 isoform X1 [Mus musculus]	BR2	74	1.01083	0.908653
5.38	36.59	568973615	PREDICTED: cytochrome b-c1 complex subunit 8 isoform X1 [Mus musculus]	BR1	5	1.53934	0.0221574
5.38	36.59	568973615	PREDICTED: cytochrome b-c1 complex subunit 8 isoform X1 [Mus musculus]	BR2	5	1.24244	0.0929724
17.5	67.08	568975897	PREDICTED: ATP synthase subunit d, mitochondrial isoform X1 [Mus musculus]	BR1	9	1.22105	0.381231
17.5	67.08	568975897	PREDICTED: ATP synthase subunit d, mitochondrial isoform X1 [Mus musculus]	BR2	9	1.20479	0.217368
7.24	33.33	568982851	PREDICTED: histone H2A type 2-A, partial [Mus musculus]	BR1	4	1.11108	0.729043
7.24	33.33	568982851	PREDICTED: histone H2A type 2-A, partial [Mus musculus]	BR2	4	0.962054	0.697525
2.03	0.6214	568986313	PREDICTED: dedicator of cytokinesis protein 9 isoform X14 [Mus musculus]	BR1	1	1.16766	0.600805
2.03	0.6214	568986313	PREDICTED: dedicator of cytokinesis protein 9 isoform X14 [Mus musculus]	BR2	1	0.679729	0.471555
4.6	13.59	568986386	PREDICTED: peptidyl-prolyl cis-trans isomerase F, mitochondrial isoform X1 [Mus musculus]	BR1	3	0.919694	0.811573
4.6	13.59	568986386	PREDICTED: peptidyl-prolyl cis-trans isomerase F, mitochondrial isoform X1 [Mus musculus]	BR2	3	0.95518	0.69343
36.56	38.6	568987140	PREDICTED: succinyl-CoA ligase [ADP-forming] subunit beta, mitochondrial isoform X1 [Mus musculus]	BR1	20	0.977594	0.838966
36.56	38.6	568987140	PREDICTED: succinyl-CoA ligase [ADP-forming] subunit beta, mitochondrial isoform X1 [Mus musculus]	BR2	20	0.986197	0.908085
8.26	5.115	568987488	PREDICTED: vinculin isoform X1 [Mus musculus]	BR1	4	1.01242	0.937015
8.26	5.115	568987488	PREDICTED: vinculin isoform X1 [Mus musculus]	BR2	4	0.919177	0.319842
52.82	48.46	568991693	PREDICTED: ATP-dependent 6-phosphofructokinase, muscle type isoform X1 [Mus musculus]	BR1	29	1.08186	0.322542
52.82	48.46	568991693	PREDICTED: ATP-dependent 6-phosphofructokinase, muscle type isoform X1 [Mus musculus]	BR2	29	1.00737	0.910412
55.67	96.36	568991776	PREDICTED: parvalbumin alpha isoform X1 [Mus musculus]	BR1	60	1.55599	1.4556e-05
55.67	96.36	568991776	PREDICTED: parvalbumin alpha isoform X1 [Mus musculus]	BR2	60	1.07239	0.354224
2.43	4.11	568993079	PREDICTED: elongation factor 1-delta isoform X10 [Mus musculus]	BR1	1	1.40271	0.610752
2.43	4.11	568993079	PREDICTED: elongation factor 1-delta isoform X10 [Mus musculus]	BR2	1	0.723744	0.424047
26.84	19.06	568994402	PREDICTED: sarcalumenin isoform X1 [Mus musculus]	BR1	15	1.02369	0.852963
26.84	19.06	568994402	PREDICTED: sarcalumenin isoform X1 [Mus musculus]	BR2	15	0.896339	0.196293
2.01	3.398	569007862	PREDICTED: protein prenyltransferase alpha subunit repeat-containing protein 1 isoform X1 [Mus musculus]	BR1	1	0.624948	0.379494
2.01	3.398	569007862	PREDICTED: protein prenyltransferase alpha subunit repeat-containing protein 1 isoform X1 [Mus musculus]	BR2	1	0.931717	0.63723
39.77	90.43	569018380	PREDICTED: myosin light chain 1/3, skeletal muscle isoform isoform X2 [Mus musculus]	BR1	62	1.18972	0.0621849
39.77	90.43	569018380	PREDICTED: myosin light chain 1/3, skeletal muscle isoform isoform X2 [Mus musculus]	BR2	62	0.941946	0.539847
34.52	40.21	577019542	trifunctional enzyme subunit beta, mitochondrial precursor [Mus musculus]	BR1	21	0.913484	0.484726
34.52	40.21	577019542	trifunctional enzyme subunit beta, mitochondrial precursor [Mus musculus]	BR2	21	0.871492	0.0864163
9.82	21.29	58037117	NADH dehydrogenase [ubiquinone] iron-sulfur protein 3, mitochondrial precursor [Mus musculus]	BR1	5	0.968812	0.876615
9.82	21.29	58037117	NADH dehydrogenase [ubiquinone] iron-sulfur protein 3, mitochondrial precursor [Mus musculus]	BR2	5	1.18939	0.217319
3.07	16.13	58037409	14 kDa phosphohistidine phosphatase [Mus musculus]	BR1	2	0.842828	0.673483
3.07	16.13	58037409	14 kDa phosphohistidine phosphatase [Mus musculus]	BR2	2	0.906125	0.702227
2.02	3.243	597517964	NSFL1 cofactor p47 isoform b [Mus musculus]	BR1	1	1.04164	0.76351
2.02	3.243	597517964	NSFL1 cofactor p47 isoform b [Mus musculus]	BR2	1	1.02593	0.916239
6.65	29.01	59958370	heat shock protein beta-6 [Mus musculus]	BR1	4	1.27882	0.285018
6.65	29.01	59958370	heat shock protein beta-6 [Mus musculus]	BR2	4	1.16258	0.332068
7.48	25.67	61888838	3-hydroxyacyl-CoA dehydrogenase type-2 [Mus musculus]	BR1	4	0.971162	0.93391
7.48	25.67	61888838	3-hydroxyacyl-CoA dehydrogenase type-2 [Mus musculus]	BR2	4	1.18007	0.233355
7.3	20.39	651165917	cytochrome c oxidase subunit 4 isoform 1, mitochondrial isoform 1 [Mus musculus]	BR1	5	1.31156	0.180039
7.3	20.39	651165917	cytochrome c oxidase subunit 4 isoform 1, mitochondrial isoform 1 [Mus musculus]	BR2	5	1.25165	0.202483
8.35	15.1	6671519	adenylosuccinate synthetase isozyme 1 [Mus musculus]	BR1	5	1.05224	0.739406
8.35	15.1	6671519	adenylosuccinate synthetase isozyme 1 [Mus musculus]	BR2	5	1.22819	0.0856896
76.27	92.03	6671539	fructose-bisphosphate aldolase A isoform 2 [Mus musculus]	BR1	93	1.74053	0.00328276
76.27	92.03	6671539	fructose-bisphosphate aldolase A isoform 2 [Mus musculus]	BR2	93	0.978035	0.851397
9.14	30.12	6671746	cofilin-2 [Mus musculus]	BR1	6	1.29485	0.0362839
9.14	30.12	6671746	cofilin-2 [Mus musculus]	BR2	6	0.981523	0.76513
70.83	80.58	6671762	creatine kinase M-type [Mus musculus]	BR1	148	1.12961	0.170378
70.83	80.58	6671762	creatine kinase M-type [Mus musculus]	BR2	148	0.972114	0.739476
17.09	62.73	6678369	troponin C, slow skeletal and cardiac muscles [Mus musculus]	BR1	12	1.14439	0.554753
17.09	62.73	6678369	troponin C, slow skeletal and cardiac muscles [Mus musculus]	BR2	12	1.02894	0.879495
22.03	65	6678371	troponin C, skeletal muscle [Mus musculus]	BR1	31	1.26295	0.0065968
22.03	65	6678371	troponin C, skeletal muscle [Mus musculus]	BR2	31	1.17539	0.0337106
25.23	62.09	6678391	troponin I, fast skeletal muscle [Mus musculus]	BR1	21	1.31008	0.0209974
25.23	62.09	6678391	troponin I, fast skeletal muscle [Mus musculus]	BR2	21	1.02908	0.730963
19.72	48.82	6678393	troponin I, cardiac muscle [Mus musculus]	BR1	15	0.972988	0.888544
19.72	48.82	6678393	troponin I, cardiac muscle [Mus musculus]	BR2	15	1.14773	0.308258
4	15.7	6678437	translationally-controlled tumor protein [Mus musculus]	BR1	2	1.42645	0.179932
4	15.7	6678437	translationally-controlled tumor protein [Mus musculus]	BR2	2	0.988176	0.926012
14.38	20.98	6678467	tubulin alpha-4A chain [Mus musculus]	BR1	7	1.12365	0.456673
14.38	20.98	6678467	tubulin alpha-4A chain [Mus musculus]	BR2	7	1.04101	0.760519
24.96	48.8	6678674	L-lactate dehydrogenase B chain isoform 1 [Mus musculus]	BR1	17	1.05177	0.661808
24.96	48.8	6678674	L-lactate dehydrogenase B chain isoform 1 [Mus musculus]	BR2	17	1.01171	0.914305
9.56	60	6678682	galectin-1 [Mus musculus]	BR1	7	1.0396	0.545102
9.56	60	6678682	galectin-1 [Mus musculus]	BR2	7	0.885203	0.198229
13.34	55.92	6679078	nucleoside diphosphate kinase B [Mus musculus]	BR1	9	0.751579	0.00837872
13.34	55.92	6679078	nucleoside diphosphate kinase B [Mus musculus]	BR2	9	0.719328	0.028906
17.54	28.21	6679261	pyruvate dehydrogenase E1 component subunit alpha, somatic form, mitochondrial precursor [Mus musculus]	BR1	10	0.901685	0.442175
17.54	28.21	6679261	pyruvate dehydrogenase E1 component subunit alpha, somatic form, mitochondrial precursor [Mus musculus]	BR2	10	0.861016	0.00377594
5.94	35.37	6679439	peptidyl-prolyl cis-trans isomerase A [Mus musculus]	BR1	5	1.30026	0.351248
5.94	35.37	6679439	peptidyl-prolyl cis-trans isomerase A [Mus musculus]	BR2	5	1.14188	0.337633
8.05	15.56	6679567	polymerase I and transcript release factor [Mus musculus]	BR1	4	1.00362	0.991649
8.05	15.56	6679567	polymerase I and transcript release factor [Mus musculus]	BR2	4	0.997361	0.98104
2.02	5.366	6679587	ras-related protein Rab-1A [Mus musculus]	BR1	1	1.03523	0.921651
2.02	5.366	6679587	ras-related protein Rab-1A [Mus musculus]	BR2	1	0.943216	0.671752
80.91	71.66	6679651	beta-enolase [Mus musculus]	BR1	63	1.20776	0.0593392
80.91	71.66	6679651	beta-enolase [Mus musculus]	BR2	63	1.0317	0.722739
58.71	84.08	6679937	glyceraldehyde-3-phosphate dehydrogenase isoform 2 [Mus musculus]	BR1	78	0.995378	0.963121
58.71	84.08	6679937	glyceraldehyde-3-phosphate dehydrogenase isoform 2 [Mus musculus]	BR2	78	0.847337	0.116316
1.69	1.971	6680027	glutamate dehydrogenase 1, mitochondrial precursor [Mus musculus]	BR1	1	1.10295	0.78909
1.69	1.971	6680027	glutamate dehydrogenase 1, mitochondrial precursor [Mus musculus]	BR2	1	1.3994	0.569832
4	17.43	6680121	glutathione S-transferase Mu 2 [Mus musculus]	BR1	3	1.0412	0.756581
4	17.43	6680121	glutathione S-transferase Mu 2 [Mus musculus]	BR2	3	0.921819	0.568678
11.97	66.67	6680309	10 kDa heat shock protein, mitochondrial [Mus musculus]	BR1	7	0.872721	0.223776
11.97	66.67	6680309	10 kDa heat shock protein, mitochondrial [Mus musculus]	BR2	7	1.03736	0.475141
10.44	19.34	6680345	isocitrate dehydrogenase [NAD] subunit gamma 1, mitochondrial precursor [Mus musculus]	BR1	7	0.989444	0.951394
10.44	19.34	6680345	isocitrate dehydrogenase [NAD] subunit gamma 1, mitochondrial precursor [Mus musculus]	BR2	7	0.970005	0.57773
33.75	37.29	6680618	medium-chain specific acyl-CoA dehydrogenase, mitochondrial precursor [Mus musculus]	BR1	19	0.895675	0.309427
33.75	37.29	6680618	medium-chain specific acyl-CoA dehydrogenase, mitochondrial precursor [Mus musculus]	BR2	19	1.01486	0.844263
11.71	28.79	6680690	thioredoxin-dependent peroxide reductase, mitochondrial precursor [Mus musculus]	BR1	8	0.657545	0.170567
11.71	28.79	6680690	thioredoxin-dependent peroxide reductase, mitochondrial precursor [Mus musculus]	BR2	8	0.880917	0.53128
71.57	55.88	6680748	ATP synthase subunit alpha, mitochondrial precursor [Mus musculus]	BR1	45	0.813021	0.0114631
71.57	55.88	6680748	ATP synthase subunit alpha, mitochondrial precursor [Mus musculus]	BR2	45	0.896022	0.0287203
4.16	4.327	6680836	calreticulin precursor [Mus musculus]	BR1	2	1.34961	0.0526305
4.16	4.327	6680836	calreticulin precursor [Mus musculus]	BR2	2	1.23487	0.324952
2.02	14.29	6680991	cytochrome c oxidase subunit 7C, mitochondrial precursor [Mus musculus]	BR1	2	0.771571	0.308992
2.02	14.29	6680991	cytochrome c oxidase subunit 7C, mitochondrial precursor [Mus musculus]	BR2	2	0.64722	0.294246
17.12	58.1	6681095	cytochrome c, somatic [Mus musculus]	BR1	11	0.98939	0.941469
17.12	58.1	6681095	cytochrome c, somatic [Mus musculus]	BR2	11	1.21486	0.341992
1.74	2.26	6681143	decorin preproprotein [Mus musculus]	BR1	1	0.867379	0.597697
1.74	2.26	6681143	decorin preproprotein [Mus musculus]	BR2	1	0.751074	0.220907
13.06	14.9	6681273	elongation factor 1-alpha 2 [Mus musculus]	BR1	7	0.958937	0.779661
13.06	14.9	6681273	elongation factor 1-alpha 2 [Mus musculus]	BR2	7	0.878062	0.344811
349.71	67.97	67189167	myosin-4 [Mus musculus]	BR1	254	1.29005	1.01408e-08
349.71	67.97	67189167	myosin-4 [Mus musculus]	BR2	254	1.01492	0.737736
4.16	48.53	6752954	actin, cytoplasmic 2 [Mus musculus]	BR1	39	0.762144	0.112116
4.16	48.53	6752954	actin, cytoplasmic 2 [Mus musculus]	BR2	39	0.983473	0.870606
4.9	7.514	6753036	aldehyde dehydrogenase, mitochondrial precursor [Mus musculus]	BR1	3	0.863972	0.750995
4.9	7.514	6753036	aldehyde dehydrogenase, mitochondrial precursor [Mus musculus]	BR2	3	0.983122	0.86626
2.15	4.082	6753050	myc box-dependent-interacting protein 1 isoform 1 [Mus musculus]	BR1	2	1.1962	0.334051
2.15	4.082	6753050	myc box-dependent-interacting protein 1 isoform 1 [Mus musculus]	BR2	2	1.46163	0.174311
4.57	9.718	6753060	annexin A5 [Mus musculus]	BR1	3	0.660986	0.230744
4.57	9.718	6753060	annexin A5 [Mus musculus]	BR2	3	0.889142	0.385882
4	8.482	6753098	probable C-_U-editing enzyme APOBEC-2 [Mus musculus]	BR1	2	1.7518	0.15175
4	8.482	6753098	probable C-_U-editing enzyme APOBEC-2 [Mus musculus]	BR2	2	0.666781	0.264684
10	48.99	6753244	calmodulin [Mus musculus]	BR1	7	0.997605	0.983968
10	48.99	6753244	calmodulin [Mus musculus]	BR2	7	1.36738	0.403054
3.77	5.122	6753556	cathepsin D precursor [Mus musculus]	BR1	2	1.35683	0.0654972
3.77	5.122	6753556	cathepsin D precursor [Mus musculus]	BR2	2	0.860265	0.356504
18.09	66.92	6753810	fatty acid-binding protein, heart [Mus musculus]	BR1	26	0.718832	0.135489
18.09	66.92	6753810	fatty acid-binding protein, heart [Mus musculus]	BR2	26	1.05604	0.702897
17.52	28.65	6753966	glycerol-3-phosphate dehydrogenase [NAD(+)], cytoplasmic [Mus musculus]	BR1	10	1.04677	0.685636
17.52	28.65	6753966	glycerol-3-phosphate dehydrogenase [NAD(+)], cytoplasmic [Mus musculus]	BR2	10	0.99061	0.90802
48.46	57.44	6754036	aspartate aminotransferase, mitochondrial [Mus musculus]	BR1	29	0.946556	0.666767
48.46	57.44	6754036	aspartate aminotransferase, mitochondrial [Mus musculus]	BR2	29	0.951508	0.593962
8.54	26.15	6754084	glutathione S-transferase Mu 1 [Mus musculus]	BR1	5	1.48781	0.32701
8.54	26.15	6754084	glutathione S-transferase Mu 1 [Mus musculus]	BR2	5	1.5649	0.370006
42.72	57.53	6754524	L-lactate dehydrogenase A chain isoform 1 [Mus musculus]	BR1	34	1.01766	0.775986
42.72	57.53	6754524	L-lactate dehydrogenase A chain isoform 1 [Mus musculus]	BR2	34	0.940621	0.453228
12.16	39.2	6754976	peroxiredoxin-1 [Mus musculus]	BR1	7	0.798043	0.0873577
12.16	39.2	6754976	peroxiredoxin-1 [Mus musculus]	BR2	7	0.970827	0.631745
3.4	17.86	6755040	profilin-1 [Mus musculus]	BR1	2	0.811103	0.530665
3.4	17.86	6755040	profilin-1 [Mus musculus]	BR2	2	0.919525	0.64701
22	49.52	6755114	peroxiredoxin-5, mitochondrial precursor [Mus musculus]	BR1	11	1.03909	0.754064
22	49.52	6755114	peroxiredoxin-5, mitochondrial precursor [Mus musculus]	BR2	11	1.17411	0.198454
119.92	71.97	6755256	glycogen phosphorylase, muscle form [Mus musculus]	BR1	106	1.16541	0.00627603
119.92	71.97	6755256	glycogen phosphorylase, muscle form [Mus musculus]	BR2	106	1.02937	0.42686
4.28	19.15	6755386	protein S100-A1 [Mus musculus]	BR1	2	0.727597	0.277488
4.28	19.15	6755386	protein S100-A1 [Mus musculus]	BR2	2	0.842019	0.571825
9.59	20.85	6755963	voltage-dependent anion-selective channel protein 1 [Mus musculus]	BR1	5	1.21052	0.0328558
9.59	20.85	6755963	voltage-dependent anion-selective channel protein 1 [Mus musculus]	BR2	5	0.837404	0.0505226
3.92	6.102	6755965	voltage-dependent anion-selective channel protein 2 [Mus musculus]	BR1	2	1.36371	0.40195
3.92	6.102	6755965	voltage-dependent anion-selective channel protein 2 [Mus musculus]	BR2	2	0.723224	0.204197
2.8	2.805	6755995	WD repeat-containing protein 1 [Mus musculus]	BR1	2	1.03899	0.765854
2.8	2.805	6755995	WD repeat-containing protein 1 [Mus musculus]	BR2	2	1.00155	0.99009
32.62	36.87	6806903	sarcoplasmic/endoplasmic reticulum calcium ATPase 2 isoform a [Mus musculus]	BR1	38	0.870275	0.109911
32.62	36.87	6806903	sarcoplasmic/endoplasmic reticulum calcium ATPase 2 isoform a [Mus musculus]	BR2	38	0.897596	0.0989157
12.74	46.03	68226433	histone H2B type 2-B [Mus musculus]	BR1	8	1.04883	0.736404
12.74	46.03	68226433	histone H2B type 2-B [Mus musculus]	BR2	8	1.02095	0.827421
49.34	66.43	70778976	phosphoglycerate kinase 1 [Mus musculus]	BR1	34	1.11172	0.269442
49.34	66.43	70778976	phosphoglycerate kinase 1 [Mus musculus]	BR2	34	1.01389	0.827136
4.01	23.58	72004262	NADH dehydrogenase [ubiquinone] iron-sulfur protein 5 [Mus musculus]	BR1	2	1.03141	0.880048
4.01	23.58	72004262	NADH dehydrogenase [ubiquinone] iron-sulfur protein 5 [Mus musculus]	BR2	2	0.944071	0.558457
90.83	50.89	7304855	alpha-actinin-3 [Mus musculus]	BR1	46	1.21623	0.00118558
90.83	50.89	7304855	alpha-actinin-3 [Mus musculus]	BR2	46	1.00881	0.884927
3.87	10.43	7304875	alpha-2-HS-glycoprotein isoform 1 precursor [Mus musculus]	BR1	3	1.1615	0.281529
3.87	10.43	7304875	alpha-2-HS-glycoprotein isoform 1 precursor [Mus musculus]	BR2	3	1.69765	0.0275868
6.88	29.38	7304987	cysteine and glycine-rich protein 3 [Mus musculus]	BR1	5	0.953393	0.710061
6.88	29.38	7304987	cysteine and glycine-rich protein 3 [Mus musculus]	BR2	5	1.03831	0.60843
3.39	1.527	7305143	hexokinase-2 [Mus musculus]	BR1	2	0.701604	0.255505
3.39	1.527	7305143	hexokinase-2 [Mus musculus]	BR2	2	0.786054	0.261763
6.17	23	742068536	peroxiredoxin-6 isoform 2 [Mus musculus]	BR1	4	0.712414	0.299261
6.17	23	742068536	peroxiredoxin-6 isoform 2 [Mus musculus]	BR2	4	0.771054	0.392513
22.51	70.75	755479167	PREDICTED: hemoglobin subunit beta-2 isoform X1 [Mus musculus]	BR1	29	0.81407	0.262261
22.51	70.75	755479167	PREDICTED: hemoglobin subunit beta-2 isoform X1 [Mus musculus]	BR2	29	0.904781	0.630845
17.64	31.36	755491057	PREDICTED: serine protease inhibitor A3K-like [Mus musculus]	BR1	9	0.888777	0.557228
17.64	31.36	755491057	PREDICTED: serine protease inhibitor A3K-like [Mus musculus]	BR2	9	0.905821	0.319637
24.88	37.03	755494102	PREDICTED: troponin T, cardiac muscle isoform X10 [Mus musculus]	BR1	17	0.959701	0.728444
24.88	37.03	755494102	PREDICTED: troponin T, cardiac muscle isoform X10 [Mus musculus]	BR2	17	1.01522	0.902611
2.42	7.258	755495499	PREDICTED: myelin protein P0 isoform X1 [Mus musculus]	BR1	2	0.935973	0.673316
2.42	7.258	755495499	PREDICTED: myelin protein P0 isoform X1 [Mus musculus]	BR2	2	0.830669	0.328271
3.36	6.458	755495859	PREDICTED: chaperone activity of bc1 complex-like, mitochondrial isoform X3 [Mus musculus]	BR1	2	1.5188	0.269098
3.36	6.458	755495859	PREDICTED: chaperone activity of bc1 complex-like, mitochondrial isoform X3 [Mus musculus]	BR2	2	0.959064	0.757078
19.67	11.19	755498872	PREDICTED: myosin-binding protein C, cardiac-type isoform X1 [Mus musculus]	BR1	11	0.945432	0.529159
19.67	11.19	755498872	PREDICTED: myosin-binding protein C, cardiac-type isoform X1 [Mus musculus]	BR2	11	1.08997	0.219829
8.92	0.1775	755499202	PREDICTED: titin isoform X2 [Mus musculus]	BR1	6	1.11697	0.412515
8.92	0.1775	755499202	PREDICTED: titin isoform X2 [Mus musculus]	BR2	6	0.992286	0.940926
3.2	4.252	755500858	PREDICTED: calcium-binding mitochondrial carrier protein Aralar1 isoform X2 [Mus musculus]	BR1	2	1.3101	0.637253
3.2	4.252	755500858	PREDICTED: calcium-binding mitochondrial carrier protein Aralar1 isoform X2 [Mus musculus]	BR2	2	1.29566	0.425121
15.26	42.75	755502481	PREDICTED: carbonic anhydrase 3 isoform X1 [Mus musculus]	BR1	11	1.14399	0.108452
15.26	42.75	755502481	PREDICTED: carbonic anhydrase 3 isoform X1 [Mus musculus]	BR2	11	1.19048	0.151681
1.45	0.1698	755507644	PREDICTED: microtubule-actin cross-linking factor 1 isoform X2 [Mus musculus]	BR1	1	1.09266	0.594699
1.45	0.1698	755507644	PREDICTED: microtubule-actin cross-linking factor 1 isoform X2 [Mus musculus]	BR2	1	1.04295	0.681379
18.33	46.03	755509924	PREDICTED: protein DJ-1 isoform X1 [Mus musculus]	BR1	10	1.00405	0.975929
18.33	46.03	755509924	PREDICTED: protein DJ-1 isoform X1 [Mus musculus]	BR2	10	1.02382	0.810024
2.01	0.9592	755510594	PREDICTED: LOW QUALITY PROTEIN: uncharacterized protein LOC105247232 [Mus musculus]	BR1	1	1.10063	0.516468
2.01	0.9592	755510594	PREDICTED: LOW QUALITY PROTEIN: uncharacterized protein LOC105247232 [Mus musculus]	BR2	1	0.902922	0.740995
2.51	3.347	755517502	PREDICTED: MICOS complex subunit Mic60 isoform X3 [Mus musculus]	BR1	2	1.26552	0.228027
2.51	3.347	755517502	PREDICTED: MICOS complex subunit Mic60 isoform X3 [Mus musculus]	BR2	2	0.982585	0.849499
19.49	13.88	755525344	PREDICTED: long-chain-fatty-acid--CoA ligase 1 isoform X1 [Mus musculus]	BR1	10	1.10405	0.332366
19.49	13.88	755525344	PREDICTED: long-chain-fatty-acid--CoA ligase 1 isoform X1 [Mus musculus]	BR2	10	1.01589	0.863233
16.41	53.71	755528332	PREDICTED: alpha-crystallin B chain isoform X1 [Mus musculus]	BR1	10	1.22195	0.0300264
16.41	53.71	755528332	PREDICTED: alpha-crystallin B chain isoform X1 [Mus musculus]	BR2	10	0.848403	0.18424
80.28	67.98	755529785	PREDICTED: pyruvate kinase PKM isoform X2 [Mus musculus]	BR1	61	0.943548	0.362929
80.28	67.98	755529785	PREDICTED: pyruvate kinase PKM isoform X2 [Mus musculus]	BR2	61	1.03285	0.555795
4.12	6.349	755544198	PREDICTED: serpin B6 isoform X1 [Mus musculus]	BR1	2	0.946238	0.715273
4.12	6.349	755544198	PREDICTED: serpin B6 isoform X1 [Mus musculus]	BR2	2	1.03686	0.774228
54.59	29.65	755547942	PREDICTED: myosin-6 isoform X1 [Mus musculus]	BR1	84	0.966798	0.679855
54.59	29.65	755547942	PREDICTED: myosin-6 isoform X1 [Mus musculus]	BR2	84	1.3492	2.11801e-05
4.2	15.09	755548414	PREDICTED: protein NDRG2 isoform X1 [Mus musculus]	BR1	4	0.742675	0.223854
4.2	15.09	755548414	PREDICTED: protein NDRG2 isoform X1 [Mus musculus]	BR2	4	0.982795	0.862592
5.92	11.78	755551682	PREDICTED: 3-mercaptopyruvate sulfurtransferase isoform X1 [Mus musculus]	BR1	3	1.17244	0.194093
5.92	11.78	755551682	PREDICTED: 3-mercaptopyruvate sulfurtransferase isoform X1 [Mus musculus]	BR2	3	1.18206	0.462367
7.76	40.32	755567900	PREDICTED: alpha-enolase isoform X1 [Mus musculus]	BR1	26	1.00547	0.968178
7.76	40.32	755567900	PREDICTED: alpha-enolase isoform X1 [Mus musculus]	BR2	26	1.02764	0.742822
6.79	17.68	755569112	PREDICTED: alpha-1-antitrypsin 1-4 isoform X2 [Mus musculus]	BR1	10	1.06908	0.903443
6.79	17.68	755569112	PREDICTED: alpha-1-antitrypsin 1-4 isoform X2 [Mus musculus]	BR2	10	1.27549	0.0518037
4.05	14.02	7657558	SH3 domain-binding glutamic acid-rich protein [Mus musculus]	BR1	2	1.13819	0.657152
4.05	14.02	7657558	SH3 domain-binding glutamic acid-rich protein [Mus musculus]	BR2	2	0.898687	0.489953
13.8	20.1	76881807	alpha-1-antitrypsin 1-2 precursor [Mus musculus]	BR1	10	1.03402	0.847165
13.8	20.1	76881807	alpha-1-antitrypsin 1-2 precursor [Mus musculus]	BR2	10	1.26229	0.193728
5.14	9.375	78214312	ATP synthase F(0) complex subunit B1, mitochondrial precursor [Mus musculus]	BR1	4	0.908729	0.160113
5.14	9.375	78214312	ATP synthase F(0) complex subunit B1, mitochondrial precursor [Mus musculus]	BR2	4	1.06604	0.512484
6.31	51.85	7949005	ATP synthase-coupling factor 6, mitochondrial precursor [Mus musculus]	BR1	6	0.96766	0.831285
6.31	51.85	7949005	ATP synthase-coupling factor 6, mitochondrial precursor [Mus musculus]	BR2	6	1.20468	0.34807
5.21	11.01	7949037	delta(3,5)-Delta(2,4)-dienoyl-CoA isomerase, mitochondrial precursor [Mus musculus]	BR1	3	0.789256	0.196427
5.21	11.01	7949037	delta(3,5)-Delta(2,4)-dienoyl-CoA isomerase, mitochondrial precursor [Mus musculus]	BR2	3	0.788441	0.34487
44.94	95.27	7949078	myosin regulatory light chain 2, skeletal muscle isoform [Mus musculus]	BR1	63	1.22325	0.0013202
44.94	95.27	7949078	myosin regulatory light chain 2, skeletal muscle isoform [Mus musculus]	BR2	63	1.03167	0.656906
6.49	45.01	82524274	myosin-1 [Mus musculus]	BR1	155	0.735116	0.103434
6.49	45.01	82524274	myosin-1 [Mus musculus]	BR2	155	0.722014	0.189008
4.35	19.85	82886797	PREDICTED: histone H3.3C isoform X2 [Mus musculus]	BR1	4	0.888694	0.421199
4.35	19.85	82886797	PREDICTED: histone H3.3C isoform X2 [Mus musculus]	BR2	4	1.02727	0.764744
3.25	35.21	83715998	ATP synthase subunit e, mitochondrial [Mus musculus]	BR1	2	1.2821	0.144574
3.25	35.21	83715998	ATP synthase subunit e, mitochondrial [Mus musculus]	BR2	2	0.93596	0.489563
5.39	31.11	83921595	acyl-CoA-binding protein isoform 1 [Mus musculus]	BR1	3	0.931068	0.770646
5.39	31.11	83921595	acyl-CoA-binding protein isoform 1 [Mus musculus]	BR2	3	0.912692	0.57627
11.88	57.75	84794552	phosphatidylethanolamine-binding protein 1 [Mus musculus]	BR1	6	1.0599	0.67701
11.88	57.75	84794552	phosphatidylethanolamine-binding protein 1 [Mus musculus]	BR2	6	1.16715	0.518443
5.93	24.05	84872213	LIM domain-binding protein 3 isoform b [Mus musculus]	BR1	13	0.868508	0.29193
5.93	24.05	84872213	LIM domain-binding protein 3 isoform b [Mus musculus]	BR2	13	0.874121	0.13885
28.09	59.38	84872217	LIM domain-binding protein 3 isoform f [Mus musculus]	BR1	14	1.17347	0.168491
28.09	59.38	84872217	LIM domain-binding protein 3 isoform f [Mus musculus]	BR2	14	1.16442	0.19383
46.31	24.93	85861164	2-oxoglutarate dehydrogenase, mitochondrial isoform 3 precursor [Mus musculus]	BR1	23	0.861676	0.0980056
46.31	24.93	85861164	2-oxoglutarate dehydrogenase, mitochondrial isoform 3 precursor [Mus musculus]	BR2	23	0.919291	0.209272
7.3	16.71	8850219	haptoglobin precursor [Mus musculus]	BR1	6	0.862926	0.343367
7.3	16.71	8850219	haptoglobin precursor [Mus musculus]	BR2	6	3.44557	0.000507644
40.17	63.64	9256624	phosphoglycerate mutase 2 [Mus musculus]	BR1	36	1.11027	0.146332
40.17	63.64	9256624	phosphoglycerate mutase 2 [Mus musculus]	BR2	36	1.03667	0.555713
11.87	18.4	9789985	isovaleryl-CoA dehydrogenase, mitochondrial precursor [Mus musculus]	BR1	7	0.847734	0.353612
11.87	18.4	9789985	isovaleryl-CoA dehydrogenase, mitochondrial precursor [Mus musculus]	BR2	7	1.00509	0.96215
10.46	46.09	9845265	ubiquitin-60S ribosomal protein L40 [Mus musculus]	BR1	6	0.722036	0.00579374
10.46	46.09	9845265	ubiquitin-60S ribosomal protein L40 [Mus musculus]	BR2	6	0.812803	0.00761325
