# Supplementary material for: Proteomic profiling of skeletal and cardiac muscle in cancer cachexia: alterations in sarcomeric and mitochondrial protein expression
Source: Oncotarget. 2018 Apr 24;9(31):22001–22. doi: 10.18632/oncotarget.25146 (PMC5955146; doi:10.18632/oncotarget.25146)
Supplement: Supplementary file 5 [file oncotarget-09-22001-s005.xlsx]

## Sheet: Sheet1
		Supplementary Table 4: STRING v10 cellular component enrichment of iTRAQ significantly differentially expressed protein lists for gastrocnemius, soleus and heart muscles.
	Gastrocnemius		GO id	Term	Number of Genes	p-value	p-value FDR	p-value Bonferroni
		Cellular Component Enrichment	GO:0030016	myofibril	11	6.38e-17	9.93e-14	9.93e-14
			GO:0043292	contractile fiber	11	1.48e-16	1.15e-13	2.31e-13
			GO:0030017	sarcomere	10	1.36e-15	7.05e-13	2.12e-12
			GO:0044449	contractile fiber part	10	3.07e-15	1.19e-12	4.78e-12
			GO:0015629	actin cytoskeleton	12	7.6e-15	2.37e-12	1.18e-11
			GO:0016459	myosin complex	6	4.91e-11	1.2e-08	7.64e-08
			GO:0005865	striated muscle thin filament	5	5.37e-11	1.2e-08	8.37e-08
			GO:0036379	myofilament	5	1.05e-10	2.04e-08	1.63e-07
			GO:0030018	Z disc	6	1.44e-09	2.5e-07	2.25e-06
			GO:0043209	myelin sheath	7	2.49e-09	3.88e-07	3.88e-06
			GO:0031674	I band	6	3.46e-09	4.88e-07	5.39e-06
			GO:0032982	myosin filament	4	3.76e-09	4.88e-07	5.85e-06
			GO:0005856	cytoskeleton	13	4.67e-09	5.6e-07	7.27e-06
			GO:0070062	extracellular exosome	15	2.53e-08	2.41e-06	3.94e-05
			GO:0044430	cytoskeletal part	11	3.27e-08	2.83e-06	5.1e-05
			GO:0044422	organelle part	20	9.99e-08	8.2e-06	0.000156
			GO:0005859	muscle myosin complex	3	1.26e-07	9.81e-06	0.000196
			GO:0044444	cytoplasmic part	20	1.76e-07	1.31e-05	0.000274
			GO:0031988	membrane-bounded vesicle	15	3.23e-07	2.28e-05	0.000502
			GO:0031982	vesicle	15	7.52e-07	5.09e-05	0.00117
			GO:0016460	myosin II complex	3	1.01e-06	6.58e-05	0.00158
			GO:0043228	non-membrane-bounded organelle	14	1.49e-06	8.96e-05	0.00233
			GO:0043232	intracellular non-membrane-bounded organelle	14	1.49e-06	8.96e-05	0.00233
			GO:0044446	intracellular organelle part	18	3.18e-06	0.000183	0.00495
			GO:0044421	extracellular region part	14	8.19e-06	0.000456	0.0128
			GO:0043226	organelle	23	1.39e-05	0.000746	0.0216
			GO:0043234	protein complex	14	2.04e-05	0.00106	0.0318
			GO:0005576	extracellular region	13	3.77e-05	0.00189	0.0587
	Soleus	Cellular Component Enrichment	GO:0043292	contractile fiber	14	7.82e-21	1.22e-17	1.22e-17
			GO:0030016	myofibril	13	2.4e-19	1.87e-16	3.73e-16
			GO:0030017	sarcomere	11	2.86e-16	1.49e-13	4.46e-13
			GO:0044449	contractile fiber part	11	7.02e-16	2.73e-13	1.09e-12
			GO:0016459	myosin complex	8	1.42e-14	4.43e-12	2.22e-11
			GO:0015629	actin cytoskeleton	11	6.63e-12	1.72e-09	1.03e-08
			GO:0031672	A band	5	4.4e-10	9.8e-08	6.86e-07
			GO:0005859	muscle myosin complex	4	5.28e-10	1.03e-07	8.23e-07
			GO:0044444	cytoplasmic part	26	7.27e-10	1.26e-07	1.13e-06
			GO:0005856	cytoskeleton	15	1.39e-09	2.16e-07	2.16e-06
			GO:0044422	organelle part	25	3.09e-09	4.38e-07	4.82e-06
			GO:0043228	non-membrane-bounded organelle	19	3.78e-09	4.53e-07	5.89e-06
			GO:0043232	intracellular non-membrane-bounded organelle	19	3.78e-09	4.53e-07	5.89e-06
			GO:0032982	myosin filament	4	9.9e-09	1.03e-06	1.54e-05
			GO:0016460	myosin II complex	4	9.9e-09	1.03e-06	1.54e-05
			GO:0031674	I band	6	1.53e-08	1.49e-06	2.38e-05
			GO:0043234	protein complex	20	2.02e-08	1.85e-06	3.15e-05
			GO:0032991	macromolecular complex	21	2.74e-08	2.37e-06	4.27e-05
			GO:0043229	intracellular organelle	29	1.01e-07	8.32e-06	0.000158
			GO:0043226	organelle	30	1.17e-07	9.15e-06	0.000183
			GO:0030018	Z disc	5	3.26e-07	2.42e-05	0.000508
			GO:0044430	cytoskeletal part	11	5.18e-07	3.67e-05	0.000806
			GO:0044446	intracellular organelle part	22	5.47e-07	3.71e-05	0.000853
			GO:0044424	intracellular part	29	2.03e-06	0.00013	0.00316
			GO:0005912	adherens junction	7	2.09e-06	0.00013	0.00326
			GO:0005622	intracellular	29	2.57e-06	0.000153	0.00401
			GO:0070161	anchoring junction	7	2.65e-06	0.000153	0.00413
			GO:0016528	sarcoplasm	4	2.85e-06	0.000158	0.00443
			GO:0005865	striated muscle thin filament	3	5.35e-06	0.000287	0.00833
			GO:0036379	myofilament	3	7.83e-06	0.000407	0.0122
			GO:0043209	myelin sheath	5	1.04e-05	0.000524	0.0162
			GO:0005925	focal adhesion	6	1.15e-05	0.000562	0.018
			GO:0005924	cell-substrate adherens junction	6	1.25e-05	0.000591	0.0195
			GO:0030055	cell-substrate junction	6	1.36e-05	0.000621	0.0211
			GO:0030054	cell junction	9	2.47e-05	0.0011	0.0384
	Heart	Cellular Component Enrichment	GO:0030016	myofibril	7	5.26e-10	6.94e-07	8.19e-07
			GO:0043292	contractile fiber	7	8.91e-10	6.94e-07	1.39e-06
			GO:0030017	sarcomere	5	5.54e-07	0.000287	0.000862
			GO:0044449	contractile fiber part	5	8.23e-07	0.00032	0.00128
			GO:0005865	striated muscle thin filament	3	1.82e-06	0.000567	0.00284
			GO:0015629	actin cytoskeleton	6	2.55e-06	0.000594	0.00397
			GO:0036379	myofilament	3	2.67e-06	0.000594	0.00416
			GO:0016459	myosin complex	3	2.79e-05	0.00519	0.0434
			GO:0005861	troponin complex	2	3e-05	0.00519	0.0467
